# Supplementary material for: Temporally distinct transcriptional regulation of myocyte dedifferentiation and Myofiber growth during muscle regeneration
Source: BMC Genomics. 2017 Nov 9;18:854. doi: 10.1186/s12864-017-4236-y (PMC5680785; doi:10.1186/s12864-017-4236-y)
Supplement: Supplementary file 3 — List of DEG with gene ID, symbol and name. Expression profile, K-means cluster, FPKMs, fold changes, and q values are also shown. (XLSX 1397 kb) [file 12864_2017_4236_MOESM3_ESM.xlsx]

## Sheet: table s1.csv
GeneID	Gene	Description	Profile	cluster	CON (FPKM)	H9 (FPKM)	H18 (FPKM)	Fold change (H9/CON)	Fold change (H18/CON)	Fold change (H18/H9)	q value (CON-H9)	q value (CON-H18)	q value (H9-H18)
30199	epd	ependymin	A	1	19.2851	1.35257	0.57724	-14.2581	-33.4092	-2.34317	0.000946383	0.548291	0.678661
30363	fzd4	frizzled class receptor 4	A	1	9.0935	1.1417	0.645709	-7.96488	-14.083	-1.76813	0.000946383	0.000946383	0.0762114
30418	nr2f1a	nuclear receptor subfamily 2, group F, member 1a	A	1	9.96786	1.2815	0.745936	-7.77828	-13.3629	-1.71798	0.000946383	0.0277583	0.543788
30578	ldb2b	LIM domain binding 2b	A	1	2.02468	0.551749	0.26989	-3.66957	-7.50187	-2.04435	0.0907753	0.000946383	0.329093
58127	runx3	runt-related transcription factor 3	A	1	1.34167	0.212758	0.0646673	-6.30608	-20.7473	-3.29004	0.000946383	0.000946383	1
58129	fgfr3	fibroblast growth factor receptor 3	A	1	5.61275	0.846196	0.4059	-6.63292	-13.8279	-2.08474	0.000946383	0.000946383	0.44891
114549	ache	acetylcholinesterase	A	1	67.5956	3.73949	1.923	-18.0762	-35.1511	-1.94461	0.000946383	0.000946383	0.0402936
246226	ptgs1	prostaglandin-endoperoxide synthase 1	A	1	2.00349	0.578093	0.304452	-3.46569	-6.58064	-1.8988	0.140401	0.0155757	0.566736
321314	lmbr1l	limb development membrane protein 1-like	A	1	3.79603	0.808499	0.154757	-4.69516	-24.529	-5.22431	0.00176305	0.491011	0.514182
321892	ckmt1	creatine kinase, mitochondrial 1	A	1	4.84135	0.750472	0.261613	-6.45107	-18.5058	-2.86863	0.041648	0.568383	0.669318
323011	lgi1a	leucine-rich, glioma inactivated 1a	A	1	3.74059	0.35457	0.570893	-10.5497	-6.55217	1.6101	0.000946383	0.0242287	0.661636
323573	arl4d	ADP-ribosylation factor-like 4D	A	1	5.73376	0.83122	0.38023	-6.89801	-15.0797	-2.1861	0.0205289	0.000946383	0.444319
325356	rcan3	regulator of calcineurin 3	A	1	7.0431	0.349026	0.478075	-20.1793	-14.7322	1.36974	0.000946383	0.000946383	0.738368
327541	zgc:66479	zgc:66479	A	1	19.8596	1.57379	1.04183	-12.619	-19.0622	-1.5106	0.000946383	0.000946383	0.517963
327599	chp2	calcineurin-like EF-hand protein 2	A	1	4.63473	0.397597	0.450828	-11.6569	-10.2805	1.13388	0.00523168	0.000946383	0.911512
335901	klf15	Kruppel-like factor 15	A	1	4.06972	0.488214	0.253991	-8.33593	-16.0231	-1.92217	0.00934228	0.494118	0.739873
336478	si:dkey-92i15.4	si:dkey-92i15.4	A	1	2.29106	0.468132	0.369741	-4.89405	-6.19639	-1.26611	0.00252891	0.000946383	0.760707
337596	rhbg	Rh family, B glycoprotein (gene/pseudogene)	A	1	1.38119	0.592875	0.135448	-2.32965	-10.1972	-4.37714	0.106984	0.00252891	0.0479831
337724	bglapl	bone gamma-carboxyglutamate (gla) protein, like	A	1	5.3728	1.32861	0.128625	-4.04393	-41.771	-10.3293	0.0115244	0.250645	0.310844
359840	atp6v1b2	ATPase, H+ transporting, lysosomal, V1 subunit B2	A	1	5.97743	0.570616	0.499458	-10.4754	-11.9678	-1.14247	0.00934228	0.000946383	0.898642
368214	ypel3	yippee-like 3	A	1	2.72618	0.487902	0.130316	-5.58756	-20.9198	-3.74399	0.0165563	0.148338	0.408303
368405	znf385b	zinc finger protein 385B	A	1	6.90997	0.681213	0.601585	-10.1436	-11.4863	-1.13236	0.00458812	0.0485573	0.932725
368438	cntfr	ciliary neurotrophic factor receptor	A	1	1.76404	0.30967	0.144214	-5.69652	-12.2321	-2.14729	0.0120735	0.559252	0.697435
386643	pik3ip1	phosphoinositide-3-kinase interacting protein 1	A	1	12.0076	1.37178	0.531625	-8.7533	-22.5866	-2.58035	0.000946383	0.000946383	0.213848
393145	tmem38b	transmembrane protein 38B	A	1	3.51084	0.464249	0.359306	-7.56241	-9.77117	-1.29207	0.00252891	0.00821492	0.823396
393367	coro6	coronin 6	A	1	15.7233	0.738573	0.824051	-21.2888	-19.0805	1.11573	0.0136519	0.0840439	0.950602
393385	slc44a4	solute carrier family 44, member 4	A	1	3.89082	1.12193	0.274094	-3.46797	-14.1952	-4.09323	0.000946383	1	0.645874
393682	lin7a	lin-7 homolog A (C. elegans)	A	1	8.33447	0.608474	0.455099	-13.6973	-18.3135	-1.33701	0.000946383	0.000946383	0.794567
393762	si:ch73-141c7.1	si:ch73-141c7.1	A	1	13.6339	2.20903	0.238074	-6.17189	-57.2675	-9.27875	0.00252891	0.169368	0.248964
393825	tppp3	tubulin polymerization-promoting protein family member 3	A	1	11.9555	0.754845	1.02428	-15.8384	-11.6721	1.35694	0.0314591	0.000946383	0.795891
393996	rnf11a	ring finger protein 11a	A	1	4.2118	0.772409	0.498314	-5.45281	-8.4521	-1.55004	0.000946383	0.000946383	0.567873
394005	prkg1a	protein kinase, cGMP-dependent, type Ia	A	1	8.57954	1.19109	0.648221	-7.2031	-13.2355	-1.83748	0.000946383	0.0269537	0.479498
394091	sh3gl2	SH3-domain GRB2-like 2	A	1	2.07913	0.377652	0.338483	-5.50541	-6.14249	-1.11572	0.0165563	0.578542	0.88222
399650	sb:cb930	si:dkey-85k7.7	A	1	4.87654	0.599457	0.328676	-8.13493	-14.8369	-1.82385	0.000946383	0.00583418	0.580759
402903	raly	RALY heterogeneous nuclear ribonucleoprotein	A	1	9.81262	0.954597	0.172449	-10.2793	-56.9016	-5.53553	0.000946383	0.224853	0.39125
404208	myf6	myogenic factor 6	A	1	19.8555	2.23022	0.559778	-8.90293	-35.4703	-3.98412	0.00934228	0.251096	0.480366
405819	agmo	alkylglycerol monooxygenase	A	1	2.72611	0.084115	0.357197	-32.4093	-7.63195	4.24653	0.0852762	0.00176305	0.318329
405890	esrrga	estrogen-related receptor gamma a	A	1	27.4359	1.93546	1.17679	-14.1754	-23.3142	-1.64469	0.000946383	0.000946383	0.714742
406252	dusp19b	dual specificity phosphatase 19b	A	1	9.3954	1.16447	0.557468	-8.06839	-16.8537	-2.08886	0.0350926	0.000946383	0.526137
406293	tcp11l2	t-complex 11, testis-specific-like 2	A	1	16.7164	1.67064	0.728954	-10.006	-22.932	-2.29183	0.000946383	0.000946383	0.0827874
406707	vamp1	vesicle-associated membrane protein 1	A	1	5.03265	0.947648	0.532556	-5.31067	-9.44999	-1.77943	0.000946383	0.443955	0.69036
406789	pank1a	pantothenate kinase 1a	A	1	3.97799	0.539197	0.154219	-7.37762	-25.7944	-3.49631	0.000946383	0.338177	0.541709
415107	bves	blood vessel epicardial substance	A	1	25.0505	1.18583	0.471539	-21.1249	-53.125	-2.51481	0.101642	0.0141703	0.560219
415219	rab1bb	RAB1B, member RAS oncogene family b	A	1	4.22474	0.590831	0.538127	-7.1505	-7.85082	-1.09794	0.0382463	0.0269537	0.94505
436612	cldn7a	claudin 7a	A	1	1.63432	0.302135	0.0688489	-5.40924	-23.7378	-4.38838	0.0165563	0.220194	0.409193
436720	myoz1b	myozenin 1b	A	1	89.5189	10.2383	1.53262	-8.74353	-58.4091	-6.68026	0.000946383	0.000946383	0.00176305
436917	notum1b	notum pectinacetylesterase homolog 1b (Drosophila)	A	1	7.96231	0.717127	0.353785	-11.1031	-22.5061	-2.02701	0.0307739	0.0136519	0.600561
436966	zgc:91818	zgc:91818	A	1	17.8922	2.40989	0.670743	-7.42449	-26.6752	-3.59287	0.000946383	0.000946383	0.124154
445054	zgc:92113	zgc:92113	A	1	27.2237	2.52185	0.97001	-10.7951	-28.0654	-2.59982	0.000946383	0.000946383	0.0754347
445104	zgc:91999	zgc:91999	A	1	12.5084	2.64963	0.244886	-4.72081	-51.0785	-10.8199	0.00252891	0.110302	0.260845
445218	boka	BCL2-related ovarian killer a	A	1	2.38549	0.511999	0.286062	-4.65917	-8.33907	-1.78982	0.0165563	0.502862	0.74016
445252	hibadha	3-hydroxyisobutyrate dehydrogenase a	A	1	9.60548	0.86008	0.651126	-11.1681	-14.7521	-1.32091	0.00763558	0.38827	0.899779
445307	dexi	Dexi homolog (mouse)	A	1	8.54491	1.00466	0.767839	-8.50528	-11.1285	-1.30843	0.0146431	0.000946383	0.824282
445358	obscn	obscurin, cytoskeletal calmodulin and titin-interacting RhoGEF a	A	1	27.9446	1.411	1.38924	-19.8048	-20.115	-1.01566	0.000946383	0.000946383	0.962903
445475	fhl5	four and a half LIM domains 5	A	1	178.761	0.863861	3.97575	-206.933	-44.9628	4.6023	0.000946383	0.000946383	0.0399513
445508	calcrla	calcitonin receptor-like a	A	1	11.907	1.49647	0.518546	-7.95672	-22.9623	-2.8859	0.000946383	0.000946383	0.203161
447829	cdc42ep3	CDC42 effector protein (Rho GTPase binding) 3	A	1	9.30729	1.41676	0.782257	-6.56942	-11.898	-1.81112	0.000946383	0.0460927	0.580386
447834	macrod1	MACRO domain containing 1	A	1	3.09762	0.466016	0.367885	-6.64702	-8.42008	-1.26674	0.157745	0.0482577	0.882376
449707	mylk4b	myosin light chain kinase family, member 4b	A	1	6.91244	0.889537	0.755915	-7.77083	-9.14447	-1.17677	0.000946383	0.000946383	0.843185
449825	zgc:101560	zgc:101560	A	1	1.84688	0.365544	0.270637	-5.05242	-6.8242	-1.35068	0.0188364	0.588331	0.813756
450043	ank2b	ankyrin 2b, neuronal	A	1	14.2739	1.91604	0.673663	-7.44969	-21.1885	-2.84421	0.000946383	0.000946383	0.228238
492517	zgc:103586	zgc:103586	A	1	1.65107	0.72694	0.21067	-2.27126	-7.83723	-3.45061	0.210602	0.00583418	0.0759636
493631	crygm3	crystallin, gamma M3	A	1	44.6184	4.17953	1.12033	-10.6755	-39.8261	-3.73062	0.000946383	0.481751	0.582934
493635	hapln1a	hyaluronan and proteoglycan link protein 1a	A	1	41.7324	3.76478	0.874705	-11.085	-47.7103	-4.30406	0.000946383	0.000946383	0.00583418
497640	fgf11a	fibroblast growth factor 11a	A	1	2.53458	1.11019	0.227534	-2.28301	-11.1393	-4.87923	0.520721	0.000946383	0.154002
503514	angptl2b	angiopoietin-like 2b	A	1	3.69887	0.86735	0.376405	-4.26456	-9.82684	-2.3043	0.000946383	0.000946383	0.10115
503936	pnpla7b	patatin-like phospholipase domain containing 7b	A	1	6.00212	0.539381	0.732279	-11.1278	-8.19649	1.35763	0.000946383	0.000946383	0.720256
541409	zgc:101744	zgc:101744	A	1	12.7086	1.76641	0.401151	-7.19459	-31.6803	-4.40335	0.000946383	0.311255	0.473709
541491	pvrl3b	poliovirus receptor-related 3b	A	1	2.7258	0.288549	0.353024	-9.44658	-7.72129	1.22345	0.579015	0.000946383	0.844445
544658	sema3fa	sema domain, immunoglobulin domain (Ig), short basic domain, secreted, (semaphorin) 3Fa	A	1	3.55311	0.559817	0.152817	-6.34691	-23.2508	-3.66332	0.0485573	0.217328	0.519719
548607	b3gat1a	beta-1,3-glucuronyltransferase 1 (glucuronosyltransferase P) a	A	1	6.68276	0.558671	0.452614	-11.9619	-14.7648	-1.23432	0.000946383	0.12574	0.893772
550573	c1qtnf1	C1q and tumor necrosis factor related protein 1	A	1	4.02787	0.834868	0.181674	-4.82456	-22.1709	-4.59542	0.00252891	0.000946383	0.00391858
550617	crygs3	crystallin, gamma S3	A	1	9.43984	1.91228	0.382045	-4.93643	-24.7087	-5.00538	0.0209128	0.0837632	0.255284
552927	casp6	caspase 6, apoptosis-related cysteine peptidase	A	1	2.04574	0.788665	0.225189	-2.59393	-9.08455	-3.50224	0.114627	0.00252891	0.0667723
552944	lrrc30a	leucine rich repeat containing 30a	A	1	21.9415	0.727767	1.14672	-30.1491	-19.1341	1.57567	0.573852	0.000946383	0.791686
553019	ptprz1b	protein tyrosine phosphatase, receptor-type, Z polypeptide 1b	A	1	3.66749	0.477544	0.377501	-7.6799	-9.71518	-1.26501	0.000946383	0.000946383	0.74002
553182	crybb2	crystallin, beta B2	A	1	43.1525	3.46319	0.683468	-12.4603	-63.1376	-5.06708	0.000946383	0.561237	0.595416
553184	crybb3	crystallin, beta B3	A	1	19.966	1.75706	1.06033	-11.3633	-18.83	-1.65709	0.00934228	0.000946383	0.679208
553273	cyr61	cysteine-rich, angiogenic inducer, 61	A	1	1.79551	0.448553	0.195314	-4.00289	-9.19294	-2.29657	0.00821492	0.00523168	0.302523
553343	LOC553343	si:ch211-266g18.10	A	1	15.6556	2.21209	0.836043	-7.07729	-18.7258	-2.6459	0.000946383	0.000946383	0.000946383
553694	zgc:112242	zgc:112242	A	1	11.0562	1.69069	0.869206	-6.53946	-12.7199	-1.9451	0.000946383	0.000946383	0.302523
553966	crygm6	crystallin, gamma M6	A	1	19.3488	2.22121	0.916993	-8.71093	-21.1003	-2.42228	0.0141703	0.565847	0.699161
553967	crygm7	crystallin, gamma M7	A	1	5.51333	1.33877	0.181503	-4.11821	-30.376	-7.37602	0.0482577	0.111173	0.211137
555229	si:dkey-29b22.6	solute carrier family 6, member 16a	A	1	7.26204	0.772365	0.274764	-9.40234	-26.4301	-2.81101	0.000946383	0.000946383	0.0485573
555376	btd	biotinidase	A	1	2.72244	0.121384	0.424945	-22.4283	-6.40657	3.50083	0.110975	0.00458812	0.382434
555391	trim3b	tripartite motif containing 3b	A	1	5.42737	1.29196	0.336328	-4.20088	-16.1371	-3.84137	0.000946383	0.000946383	0.00176305
555481	zgc:154142	zgc:154142	A	1	1.52134	0.16725	0.0760502	-9.0962	-20.0044	-2.19921	0.007052	0.303547	1
555567	si:ch211-225p5.8	si:ch211-225p5.8	A	1	20.5245	1.42668	0.901718	-14.3862	-22.7616	-1.58218	0.000946383	0.000946383	0.39945
555802	LOC555802	nuclear factor of activated T-cells 5-like	A	1	3.43167	0.608727	0.35619	-5.63745	-9.63438	-1.709	0.000946383	0.000946383	0.2693
555922	kcnab1b	potassium voltage-gated channel, shaker-related subfamily, beta member 1 b	A	1	6.87795	1.1381	0.26343	-6.04336	-26.1092	-4.32031	0.0136519	0.274958	0.485745
556054	LOC556054	protein arginine N-methyltransferase 8-B-like	A	1	36.3877	1.07696	0.28151	-33.7874	-129.259	-3.82565	0.000946383	0.000946383	0.0759636
556123	slit1a	slit homolog 1a (Drosophila)	A	1	1.22268	0.228227	0.123686	-5.3573	-9.88535	-1.84521	0.0451657	0.0392583	1
556251	LOC556251	contactin-3-like	A	1	3.31801	1.19442	0.209147	-2.77793	-15.8645	-5.71091	0.0179514	0.44665	0.533341
556341	zgc:136614	zgc:136614	A	1	22.7246	1.46752	0.95052	-15.485	-23.9075	-1.54391	0.000946383	0.000946383	0.426181
556392	strip2	striatin interacting protein 2	A	1	2.80779	0.471129	0.116902	-5.95971	-24.0183	-4.03012	0.000946383	0.000946383	1
556445	gls2b	glutaminase 2b (liver, mitochondrial)	A	1	7.73887	1.69272	0.470101	-4.57185	-16.4621	-3.60076	0.000946383	0.0250382	0.178084
556489	mybpc3	myosin binding protein C, cardiac	A	1	16.1985	0.862879	0.938898	-18.7726	-17.2527	1.0881	0.000946383	0.000946383	0.897944
556673	si:dkey-183c16.7	si:dkey-183c16.7	A	1	2.33446	0.412311	0.254526	-5.66189	-9.17179	-1.61992	0.0314591	0.046666	0.698831
556765	dcun1d4	DCN1, defective in cullin neddylation 1, domain containing 4 (S. cerevisiae)	A	1	2.38403	0.818339	0.22154	-2.91325	-10.7612	-3.69387	0.0196965	0.402278	0.572856
556873	si:ch211-175f11.5	si:ch211-175f11.5	A	1	17.2244	1.6616	0.621206	-10.3662	-27.7274	-2.6748	0.00523168	0.0522733	0.485774
557289	lrtm2	leucine-rich repeats and transmembrane domains 2a	A	1	3.63178	0.924236	0.32728	-3.92949	-11.0969	-2.82399	0.000946383	0.0209128	0.251932
558051	si:dkey-25f1.2	leucine rich repeat neuronal 2	A	1	0.940423	0.189753	0.142739	-4.95604	-6.58841	-1.32937	0.0357845	0.013118	1
558239	si:ch211-113j14.1	si:ch211-113j14.1	A	1	6.78978	0.841165	0.488573	-8.07188	-13.8972	-1.72168	0.000946383	0.00391858	0.595018
558728	pdp1	pyruvate dehyrogenase phosphatase catalytic subunit 1	A	1	19.363	0.662401	0.231106	-29.2315	-83.7841	-2.86622	0.000946383	0.500648	0.642593
558933	soga3a	SOGA family member 3a	A	1	2.4804	0.246232	0.32591	-10.0734	-7.61069	1.32359	0.00252891	0.000946383	0.775359
558958	lamc3	laminin, gamma 3	A	1	1.95008	0.390642	0.199639	-4.99199	-9.76803	-1.95674	0.000946383	0.00583418	0.44694
559133	uts2r	urotensin 2 receptor	A	1	2.4101	0.555789	0.270567	-4.33636	-8.90759	-2.05416	0.007052	0.00821492	0.438825
559300	fam78aa	family with sequence similarity 78, member Aa	A	1	8.32601	0.901058	0.682911	-9.24026	-12.1919	-1.31944	0.007052	0.387533	0.875671
559302	ccdc36	coiled-coil domain containing 36	A	1	4.64218	0.559319	0.371664	-8.2997	-12.4903	-1.5049	0.00878532	0.0482577	0.759061
559363	syne2a	spectrin repeat containing, nuclear envelope 2a	A	1	4.35403	0.512231	0.519472	-8.50013	-8.38165	1.01414	0.000946383	0.000946383	0.96991
559614	myom3	myomesin 3	A	1	4.16264	0.14408	0.596661	-28.8912	-6.97656	4.14118	0.134734	0.0120735	0.460464
559627	slc7a1	solute carrier family 7 (cationic amino acid transporter, y+ system), member 1	A	1	13.4446	1.20877	0.735723	-11.1225	-18.274	-1.64297	0.000946383	0.000946383	0.587452
559693	gabra6b	gamma-aminobutyric acid (GABA) A receptor, alpha 6b	A	1	6.02305	0.35371	0.119523	-17.0282	-50.3924	-2.95935	0.00252891	0.556343	0.618385
559694	klhl30	kelch-like family member 30	A	1	13.3481	1.12753	0.819489	-11.8384	-16.2883	-1.37589	0.000946383	0.000946383	0.405141
560010	LOC560010	uncharacterized LOC560010	A	1	3.74401	1.15491	0.358065	-3.24182	-10.4562	-3.22542	0.101426	0.0491688	0.261571
560018	bfsp1	beaded filament structural protein 1, filensin	A	1	4.97191	0.548404	0.265481	-9.06614	-18.7279	-2.0657	0.00176305	0.295791	0.664274
560020	acss2l	acyl-CoA synthetase short-chain family member 2 like	A	1	15.0267	1.54032	0.776632	-9.75557	-19.3485	-1.98333	0.000946383	0.00176305	0.465898
560168	coro1b	coronin, actin binding protein, 1B	A	1	1.58977	0.338313	0.297178	-4.69911	-5.34955	-1.13842	0.00322377	0.00176305	0.884489
560202	ghrb	growth hormone receptor b	A	1	8.95498	0.645379	0.528522	-13.8755	-16.9434	-1.2211	0.000946383	0.0399513	0.861691
560368	LOC560368	DNA-binding protein RFX7-like	A	1	8.31431	0.415535	0.544894	-20.0087	-15.2586	1.31131	0.000946383	0.000946383	0.582856
560561	slc8a3	solute carrier family 8 (sodium/calcium exchanger), member 3	A	1	5.45912	0.541182	0.321338	-10.0874	-16.9887	-1.68415	0.000946383	0.03961	0.69241
560668	phldb2b	pleckstrin homology-like domain, family B, member 2b	A	1	1.69015	0.628021	0.122308	-2.69123	-13.8188	-5.13475	0.0115244	0.394639	0.511283
561295	sema5a	sema domain, seven thrombospondin repeats (type 1 and type 1-like), transmembrane domain (TM) and short cytoplasmic domain, (semaphorin) 5A	A	1	2.14201	0.32709	0.392773	-6.54869	-5.45356	1.20081	0.0734549	0.00176305	0.878437
561664	iffo1a	intermediate filament family orphan 1a	A	1	2.95542	0.747862	0.344947	-3.95183	-8.56775	-2.16805	0.00322377	0.000946383	0.199694
561688	si:dkey-32e6.6	si:dkey-32e6.6	A	1	3.58967	0.682391	0.292197	-5.26043	-12.2851	-2.33538	0.00252891	0.000946383	0.322079
561803	gyg2	glycogenin 2	A	1	4.41444	0.701751	0.105775	-6.29061	-41.7342	-6.63437	0.0321824	0.301869	0.411101
561851	LOC561851	yippee-like 2b	A	1	4.78705	0.626335	0.537658	-7.64295	-8.90352	-1.16493	0.000946383	0.00176305	0.87205
561976	r3hdml	R3H domain containing-like	A	1	12.6131	0.447807	1.04832	-28.1664	-12.0317	2.34101	0.000946383	0.00523168	0.426481
561994	si:ch211-11i5.2	centrosomal protein 85	A	1	9.11854	0.993199	0.593044	-9.18098	-15.3758	-1.67475	0.000946383	0.000946383	0.412158
562059	cacna1aa	calcium channel, voltage-dependent, P/Q type, alpha 1A subunit, a	A	1	1.10224	0.286466	0.217875	-3.84772	-5.05905	-1.31482	0.0314591	0.138873	0.81721
562075	zgc:154046	zgc:154046	A	1	38.9123	2.3995	1.68792	-16.2168	-23.0534	-1.42157	0.000946383	0.000946383	0.498436
562136	si:dkey-13n15.2	si:dkey-13n15.2	A	1	1.33548	0.189707	0.219628	-7.0397	-6.08065	1.15772	0.00391858	0.604475	1
562402	si:dkey-22f5.10	phosphorylase kinase, alpha 1b (muscle)	A	1	35.5044	2.12496	1.51193	-16.7083	-23.4828	-1.40546	0.000946383	0.000946383	0.648121
562602	adipoqa	adiponectin, C1Q and collagen domain containing, a	A	1	19.8872	1.46818	0.763691	-13.5455	-26.0409	-1.92248	0.000946383	0.000946383	0.327821
562627	nt5c1a	5'-nucleotidase, cytosolic IAa	A	1	10.4423	3.33056	0.580636	-3.1353	-17.9842	-5.73605	0.0314591	0.0389249	0.152787
562782	ano8	anoctamin 8b	A	1	9.28617	0.660008	0.368499	-14.0698	-25.2	-1.79107	0.000946383	0.429633	0.744195
563298	pparaa	peroxisome proliferator-activated receptor alpha a	A	1	8.21052	1.11223	0.556808	-7.38203	-14.7457	-1.99751	0.000946383	0.00821492	0.351718
563388	LOC563388	si:dkeyp-72e1.9	A	1	1.69752	0.383518	0.230973	-4.42618	-7.34943	-1.66045	0.0402936	0.310001	0.744234
563679	zgc:136908	zgc:136908	A	1	21.101	1.4064	0.583574	-15.0036	-36.1582	-2.40998	0.000946383	0.000946383	0.290304
563772	trim54	tripartite motif containing 54	A	1	6.28986	0.761473	0.382485	-8.26012	-16.4447	-1.99086	0.00458812	0.379092	0.554735
563843	synpo2la	synaptopodin 2-like a	A	1	13.5809	0.54817	1.25934	-24.775	-10.7841	2.29735	0.000946383	0.000946383	0.0537369
563853	mtus1a	microtubule associated tumor suppressor 1a	A	1	3.25475	0.322115	0.457444	-10.1043	-7.11508	1.42013	0.0120735	0.0960129	0.812089
564017	tacr1b	tachykinin receptor 1b	A	1	40.1452	2.61219	1.11626	-15.3684	-35.964	-2.34013	0.000946383	0.000946383	0.354568
564234	LOC564234	ephrin-B3-like	A	1	1.86052	0.439091	0.200012	-4.23721	-9.30204	-2.19532	0.135749	0.00176305	0.483083
564664	fam117a	family with sequence similarity 117, member A	A	1	3.0039	0.558302	0.405472	-5.38042	-7.4084	-1.37692	0.0448493	0.167491	0.825506
564852	LOC564852	6-phosphofructo-2-kinase/fructose-2,6-bisphosphatase 2-like	A	1	5.40583	0.896226	0.488851	-6.03177	-11.0582	-1.83333	0.000946383	0.000946383	0.489146
565014	kcnab2b	potassium voltage-gated channel, shaker-related subfamily, beta member 2 b	A	1	3.52811	0.487017	0.332015	-7.24433	-10.6264	-1.46685	0.00322377	0.304367	0.820472
565108	megf6a	multiple EGF-like-domains 6a	A	1	0.788527	0.228228	0.149313	-3.455	-5.28103	-1.52852	0.007052	0.163381	1
565718	LOC565718	melatonin receptor type 1A-A-like	A	1	5.88548	0.765596	0.178979	-7.68745	-32.8836	-4.27757	0.000946383	0.000946383	0.0571348
566023	lrrc7	leucine rich repeat containing 7	A	1	3.18399	0.294748	0.302331	-10.8024	-10.5315	1.02573	0.000946383	0.000946383	0.977791
566069	scn4ba	sodium channel, voltage-gated, type IV, beta a	A	1	12.2791	0.777267	0.810991	-15.7978	-15.1409	1.04339	0.000946383	0.000946383	0.956916
566443	fxyd6l	FXYD domain containing ion transport regulator 6 like	A	1	8.69212	0.236315	1.03215	-36.7819	-8.42137	4.36769	0.00763558	0.382005	0.579015
566542	sgip1	SH3-domain GRB2-like (endophilin) interacting protein 1a	A	1	1.89779	0.246754	0.261963	-7.69102	-7.2445	1.06164	0.0160817	0.000946383	0.956416
566809	prss12	protease, serine, 12 (neurotrypsin, motopsin)	A	1	2.46197	0.599107	0.18989	-4.1094	-12.9652	-3.15502	0.0277583	0.000946383	0.103502
566822	frya	furry homolog a (Drosophila)	A	1	17.1283	1.71022	0.90821	-10.0153	-18.8594	-1.88307	0.000946383	0.000946383	0.0146431
566883	LOC566883	potassium voltage-gated channel subfamily B member 2-like	A	1	1.35067	0.250271	0.200071	-5.39683	-6.75095	-1.25091	0.046666	0.00878532	1
566942	si:ch211-171h4.3	si:ch211-171h4.3	A	1	6.81858	0.185693	0.319722	-36.7196	-21.3266	1.72178	0.499517	0.000946383	0.759294
567181	grm4	glutamate receptor, metabotropic 4	A	1	3.29569	0.557028	0.259873	-5.91656	-12.6819	-2.14346	0.000946383	0.000946383	0.40328
567239	scn4bb	sodium channel, voltage-gated, type IV, beta b	A	1	8.7033	0.298598	0.54167	-29.1472	-16.0675	1.81404	0.444319	0.000946383	0.733039
567531	zgc:195001	zgc:195001	A	1	14.8194	1.30521	0.282405	-11.354	-52.4757	-4.62177	0.000946383	0.000946383	0.0125989
567643	kif26aa	kinesin family member 26Aa	A	1	0.682355	0.163299	0.117792	-4.17856	-5.79288	-1.38633	0.00583418	0.110056	1
567935	lrrc38	leucine rich repeat containing 38a	A	1	1.21874	0.285702	0.0561073	-4.26577	-21.7216	-5.09206	0.0300444	0.172204	0.327354
568021	tp53inp1	tumor protein p53 inducible nuclear protein 1	A	1	11.1402	1.0041	0.839823	-11.0947	-13.2649	-1.19561	0.0516533	0.0429222	0.909767
568055	ppp1r14c	protein phosphatase 1, regulatory (inhibitor) subunit 14C	A	1	4.39861	0.812907	0.519419	-5.41096	-8.46833	-1.56503	0.000946383	0.0170322	0.648776
568316	prkag2b	protein kinase, AMP-activated, gamma 2 non-catalytic subunit b	A	1	3.16236	0.402601	0.500132	-7.85482	-6.32305	1.24225	0.0230056	0.000946383	0.834052
568322	rnf207b	ring finger protein 207b	A	1	25.3504	1.37549	1.50267	-18.4301	-16.8702	1.09246	0.000946383	0.000946383	0.894025
568419	mettl11b	methyltransferase like 11B	A	1	25.643	3.055	1.169	-8.39378	-21.9358	-2.61334	0.000946383	0.000946383	0.209612
568614	adra1d	adrenoceptor alpha 1D	A	1	2.20828	0.667649	0.247565	-3.30755	-8.92	-2.69686	0.00878532	0.0201184	0.287665
568668	ntrk3a	neurotrophic tyrosine kinase, receptor, type 3a	A	1	3.26401	0.313206	0.28984	-10.4213	-11.2614	-1.08062	0.595805	0.000946383	1
568973	LOC568973	nocturnin-like	A	1	6.44356	0.623794	0.452935	-10.3296	-14.2262	-1.37723	0.00523168	0.0289094	0.807024
569303	si:dkey-98j1.5	si:dkey-98j1.5	A	1	16.6615	2.08862	0.92247	-7.97728	-18.0618	-2.26416	0.000946383	0.000946383	0.00322377
569498	kcnj6	potassium inwardly-rectifying channel, subfamily J, member 6	A	1	1.37971	0.197958	0.140956	-6.96971	-9.78823	-1.4044	0.00934228	0.552261	1
569643	zgc:114045	zgc:114045	A	1	4.64771	0.571022	0.0957211	-8.13928	-48.5547	-5.96548	0.00322377	0.0994134	0.258309
569773	LOC569773	zinc finger and BTB domain-containing protein 16-A-like	A	1	6.66396	0.694243	0.414083	-9.59889	-16.0933	-1.67658	0.000946383	0.000946383	0.547258
569854	LOC569854	leucine-rich repeat-containing protein 14-like	A	1	5.06926	0.559944	0.560549	-9.05316	-9.04338	1.00108	0.000946383	0.000946383	0.9985
569976	tacc2	transforming, acidic coiled-coil containing protein 2	A	1	6.75928	1.00895	0.608346	-6.69932	-11.1109	-1.65851	0.000946383	0.000946383	0.0762114
570456	rsad2	radical S-adenosyl methionine domain containing 2	A	1	2.29833	0.28339	0.144504	-8.11013	-15.905	-1.96112	0.582258	0.000946383	0.719231
570492	LOC570492	kelch-like protein 31	A	1	21.484	2.29726	1.06153	-9.35201	-20.2387	-2.1641	0.000946383	0.000946383	0.00583418
570571	LOC570571	epoxide hydrolase 4-like	A	1	13.5905	1.71087	0.515347	-7.94362	-26.3716	-3.31984	0.000946383	0.000946383	0.0964904
570693	kctd20	potassium channel tetramerization domain containing 20	A	1	5.61199	0.663295	0.225039	-8.46078	-24.9379	-2.94747	0.0109948	0.542859	0.645292
570761	prkag2a	protein kinase, AMP-activated, gamma 2 non-catalytic subunit a	A	1	5.76664	0.831804	0.652087	-6.93269	-8.84336	-1.2756	0.000946383	0.000946383	0.790583
571137	si:ch211-126j24.1	si:ch211-126j24.1	A	1	2.51468	0.620896	0.313183	-4.05008	-8.02943	-1.98253	0.00391858	0.115948	0.543788
571352	dapk2a	death-associated protein kinase 2a	A	1	6.41371	1.93349	0.557316	-3.31717	-11.5082	-3.46929	0.0125989	0.386745	0.5415
571377	si:ch211-197g15.7	si:ch211-197g15.7	A	1	3.51293	0.892621	0.337948	-3.93552	-10.3949	-2.6413	0.0115244	0.475619	0.511793
571695	mypn	myopalladin	A	1	5.25159	0.297304	0.396595	-17.664	-13.2417	1.33397	0.000946383	0.000946383	0.721887
571770	gpr144	adhesion G protein-coupled receptor D2	A	1	1.60708	0.601965	0.242891	-2.66972	-6.61647	-2.47833	0.0460927	0.0412828	0.324354
571843	frmpd2	FERM and PDZ domain containing 2	A	1	3.79691	0.733345	0.398882	-5.17752	-9.51888	-1.8385	0.00322377	0.0653866	0.588275
571995	ccdc92	coiled-coil domain containing 92	A	1	3.90476	0.442963	0.525609	-8.81509	-7.42902	1.18658	0.00322377	0.065124	0.892753
572074	prkaa2	protein kinase, AMP-activated, alpha 2 catalytic subunit	A	1	29.5919	1.89045	0.993363	-15.6534	-29.7896	-1.90308	0.000946383	0.000946383	0.295543
572147	mn1a	meningioma 1a	A	1	3.63398	1.22668	0.364893	-2.96245	-9.95903	-3.36175	0.000946383	0.000946383	0.00322377
572713	tbx18	T-box 18	A	1	9.04116	0.724612	0.584777	-12.4772	-15.4609	-1.23913	0.00523168	0.00176305	0.872058
574004	myl4	myosin, light chain 4, alkali; atrial, embryonic	A	1	10.6614	0.648872	0.547118	-16.4307	-19.4865	-1.18598	0.000946383	0.000946383	0.879643
606585	obsl1b	obscurin-like 1b	A	1	18.5174	0.893235	1.16705	-20.7307	-15.8668	1.30654	0.000946383	0.000946383	0.477079
654826	il15	interleukin 15	A	1	5.26988	1.80617	0.424376	-2.91771	-12.418	-4.25606	0.0188364	0.480366	0.559724
654829	lgi1b	leucine-rich, glioma inactivated 1b	A	1	3.34933	0.601161	0.346459	-5.57144	-9.66732	-1.73516	0.0375512	0.562644	0.791461
664687	kcnj11	potassium inwardly-rectifying channel, subfamily J, member 11	A	1	24.7485	1.15317	1.0016	-21.4613	-24.709	-1.15133	0.000946383	0.000946383	0.903155
678541	zgc:136861	zgc:136861	A	1	8.42554	0.600346	0.262844	-14.0345	-32.0553	-2.28404	0.00989182	0.377909	0.686662
724011	fam102ba	family with sequence similarity 102, member B, a	A	1	14.1785	0.108434	0.52227	-130.757	-27.1478	4.81648	0.116606	0.000946383	0.350385
751715	adipoqb	adiponectin, C1Q and collagen domain containing, b	A	1	47.8225	3.8232	1.60991	-12.5085	-29.7051	-2.37479	0.000946383	0.000946383	0.108094
751749	fgf12b	fibroblast growth factor 12b	A	1	17.8338	1.54741	0.255096	-11.5249	-69.9102	-6.06599	0.00176305	0.157551	0.323275
768174	zgc:153049	zgc:153049	A	1	9.29265	1.06807	0.331073	-8.70041	-28.0683	-3.22609	0.00645028	0.505625	0.613738
791149	rd3	retinal degeneration 3	A	1	2.96166	0.545565	0.413147	-5.42861	-7.16854	-1.32051	0.0120735	0.00583418	0.792866
792104	xkr6	XK, Kell blood group complex subunit-related family, member 6b	A	1	1.00099	0.244811	0.049888	-4.08883	-20.0647	-4.90721	0.643331	0.0357845	1
792224	hhatlb	hedgehog acyltransferase-like, b	A	1	28.3779	2.82537	0.45703	-10.044	-62.092	-6.18202	0.000946383	0.000946383	0.000946383
792417	LOC792417	attractin-like protein 1	A	1	3.93556	0.628798	0.532563	-6.25886	-7.38985	-1.1807	0.000946383	0.00523168	0.861746
793335	susd2	sushi domain containing 2	A	1	6.24866	0.660085	0.422785	-9.46645	-14.7798	-1.56128	0.007052	0.00176305	0.726064
793666	popdc2	popeye domain containing 2	A	1	5.89488	0.449776	0.437995	-13.1063	-13.4588	-1.0269	0.0250382	0.163381	0.986441
793849	bco2b	beta-carotene oxygenase 2b	A	1	3.34743	0.364786	0.495837	-9.17642	-6.75107	1.35925	0.605146	0.0221548	0.865139
794083	pdk2a	pyruvate dehydrogenase kinase, isozyme 2a	A	1	14.2875	1.97676	0.983444	-7.22774	-14.528	-2.01004	0.000946383	0.000946383	0.0179514
794176	igfbp2a	insulin-like growth factor binding protein 2a	A	1	12.2863	0.999013	0.228867	-12.2984	-53.6831	-4.36504	0.000946383	0.564895	0.603997
794315	and1	actinodin1	A	1	10.3608	1.12388	0.493309	-9.21878	-21.0027	-2.27825	0.00252891	0.0242287	0.470515
794932	dtna	dystrobrevin, alpha	A	1	17.3409	0.761085	0.19563	-22.7844	-88.6413	-3.89043	0.000946383	0.161813	0.434886
795702	si:ch211-23l10.2	si:ch211-23l10.2	A	1	4.10472	0.551401	0.371596	-7.44416	-11.0462	-1.48387	0.000946383	0.00583418	0.688271
796610	zgc:171482	zgc:171482	A	1	5.50613	0.656384	0.440695	-8.38858	-12.4942	-1.48943	0.000946383	0.0429222	0.754401
798369	mamdc2b	MAM domain containing 2b	A	1	11.3346	2.37343	0.316164	-4.77562	-35.8504	-7.50696	0.000946383	0.198885	0.432426
799882	LOC799882	leucine-rich repeat-containing protein 38-like	A	1	26.6119	1.1686	0.684484	-22.7725	-38.8788	-1.70727	0.000946383	0.000946383	0.509981
799937	dio1	deiodinase, iodothyronine, type I	A	1	2.51303	0.103902	0.41925	-24.1865	-5.99411	4.03505	0.094752	0.0269537	0.350724
100000079	soul5	heme-binding protein soul5	A	1	12.1781	2.95728	0.727835	-4.11801	-16.732	-4.06312	0.000946383	0.000946383	0.0482577
100000342	mapta	microtubule-associated protein tau a	A	1	3.38025	0.433412	0.534688	-7.79916	-6.32191	1.23367	0.00763558	0.0151084	0.860626
100000814	uo:ion006	uo:ion006	A	1	18.1594	1.55254	1.09565	-11.6966	-16.5741	-1.417	0.000946383	0.000946383	0.572964
100001116	si:ch211-236c15.2	fibrinogen-like 2b	A	1	6.60385	0.839116	0.555718	-7.87001	-11.8835	-1.50997	0.000946383	0.000946383	0.391139
100001408	apcdd1l	adenomatosis polyposis coli down-regulated 1-like	A	1	2.58624	0.322061	0.108826	-8.03028	-23.7649	-2.95941	0.000946383	0.335284	0.566799
100002200	barx2	BARX homeobox 2	A	1	9.09189	1.61084	0.659037	-5.64419	-13.7957	-2.44423	0.000946383	0.00583418	0.345269
100002364	parp6b	poly (ADP-ribose) polymerase family, member 6b	A	1	3.8108	0.524146	0.438511	-7.27049	-8.69032	-1.19529	0.000946383	0.0115244	0.864856
100002445	unc5db	unc-5 netrin receptor Db	A	1	5.37999	0.540157	0.295023	-9.96005	-18.2358	-1.8309	0.000946383	0.00176305	0.514468
100003100	sbk3	SH3 domain binding kinase family, member 3	A	1	3.68834	0.33785	0.401122	-10.9171	-9.19506	1.18728	0.544932	0.000946383	0.914453
100003245	nat16	N-acetyltransferase 16 (GCN5-related, putative)	A	1	3.04914	0.552535	0.195357	-5.51846	-15.608	-2.82833	0.000946383	0.00176305	0.221405
100004116	fsta	follistatin a	A	1	7.769	0.907364	0.434953	-8.56216	-17.8617	-2.08612	0.000946383	0.000946383	0.429576
100004160	LOC100004160	potassium voltage-gated channel subfamily A member 1-like	A	1	3.5597	1.01207	0.295176	-3.51725	-12.0596	-3.4287	0.00523168	0.000946383	0.0246449
100004455	epo	erythropoietin	A	1	4.7205	0.705054	0.142219	-6.69523	-33.1918	-4.95752	0.0314591	0.124154	0.482562
100004856	si:ch211-137i24.12	si:ch211-137i24.12	A	1	10.7031	1.24622	0.257532	-8.58845	-41.5603	-4.83909	0.018391	0.345513	0.488933
100005295	chrnb1l	cholinergic receptor, nicotinic, beta 1 (muscle) like	A	1	5.61238	1.30687	0.288279	-4.29452	-19.4686	-4.53335	0.00523168	0.525337	0.577922
100005373	greb1l	growth regulation by estrogen in breast cancer-like	A	1	1.60499	0.306341	0.196114	-5.23923	-8.18396	-1.56206	0.000946383	0.083305	0.648368
100006088	sobpb	sine oculis binding protein homolog (Drosophila) b	A	1	2.46088	0.841999	0.328385	-2.92266	-7.49389	-2.56406	0.0361064	0.0192722	0.329093
100006303	gls2a	glutaminase 2a (liver, mitochondrial)	A	1	6.63022	0.929243	0.109897	-7.13508	-60.3312	-8.45558	0.000946383	0.152958	0.315619
100034635	sync	syncoilin, intermediate filament protein	A	1	14.2864	0.864595	0.804837	-16.5238	-17.7507	-1.07425	0.000946383	0.000946383	0.928088
100037315	adrb2b	adrenoceptor beta 2, surface b	A	1	1.41325	0.438074	0.146417	-3.22605	-9.65223	-2.99196	0.0336409	0.007052	0.14294
100141490	nfasca	neurofascin homolog (chicken) a	A	1	2.6885	0.53841	0.0988279	-4.99341	-27.2039	-5.44796	0.000946383	0.251096	0.424761
100144772	cubn	cubilin (intrinsic factor-cobalamin receptor)	A	1	0.582796	0.0517593	0.066688	-11.2597	-8.73914	1.28843	0.583593	0.00176305	1
100148604	si:ch73-182a11.1	fizzy/cell division cycle 20 related 1b	A	1	2.17489	0.465192	0.252481	-4.67525	-8.61407	-1.84248	0.0435889	0.363161	0.720181
100148802	myoz3a	myozenin 3a	A	1	9.97845	1.86453	0.24585	-5.35172	-40.5876	-7.58401	0.00176305	0.57357	0.579525
100148904	si:dkey-65j6.2	si:dkey-65j6.2	A	1	2.24362	0.136721	0.214114	-16.4102	-10.4786	1.56607	0.000946383	0.00391858	1
100149844	fgf11b	fibroblast growth factor 11b	A	1	1.15592	0.26224	0.163007	-4.40787	-7.09123	-1.60877	0.000946383	0.000946383	0.531258
100150054	cyp1b1	cytochrome P450, family 1, subfamily B, polypeptide 1	A	1	16.3449	1.05349	0.7755	-15.515	-21.0766	-1.35847	0.000946383	0.000946383	0.723881
100170795	prkab2	protein kinase, AMP-activated, beta 2 non-catalytic subunit	A	1	12.6719	1.78824	0.852909	-7.08624	-14.8573	-2.09664	0.000946383	0.000946383	0.255772
100320415	si:ch211-246m6.5	si:ch211-246m6.5	A	1	5.19415	0.338163	0.493906	-15.3599	-10.5165	1.46056	0.0412828	0.000946383	0.720898
100322075	adm2b	adrenomedullin 2b	A	1	2.59727	0.86461	0.263032	-3.00398	-9.87435	-3.28709	0.0402936	0.574247	0.595018
100329743	LOC100329743	glutamate receptor ionotropic, NMDA 2C-like	A	1	0.529557	0.133523	0.0562518	-3.96604	-9.41405	-2.37367	0.041648	0.588727	1
100329862	LOC100329862	myotilin-like	A	1	17.9996	0.593619	0.872411	-30.3218	-20.632	1.46965	0.000946383	0.000946383	0.597001
100329944	LOC100329944	bifunctional heparan sulfate N-deacetylase/N-sulfotransferase 1-like	A	1	4.82125	0.464128	0.423203	-10.3878	-11.3923	-1.0967	0.00252891	0.0225555	0.94656
100330371	sorcs2	sortilin-related VPS10 domain containing receptor 2	A	1	1.66404	0.667563	0.229993	-2.49271	-7.23518	-2.90254	0.00821492	0.0962596	0.302141
100330508	esyt2	extended synaptotagmin-like protein 2	A	1	6.40765	0.830131	0.467062	-7.71884	-13.7191	-1.77735	0.000946383	0.000946383	0.445222
100331256	frmd3	FERM domain containing 3	A	1	18.9762	0.856482	1.01562	-22.156	-18.6844	1.1858	0.000946383	0.000946383	0.866739
100331748	LOC100331748	uncharacterized LOC100331748	A	1	2.3619	0.534498	0.367837	-4.41891	-6.42105	-1.45308	0.00934228	0.6159	0.812089
100332010	LOC100332010	uncharacterized LOC100332010	A	1	0.92694	0.0938441	0.155236	-9.87745	-5.97117	1.65419	0.000946383	0.000946383	1
100332066	LOC100332066	protein phosphatase 1, regulatory subunit 27a	A	1	44.3993	2.06706	0.80212	-21.4794	-55.3524	-2.577	0.000946383	0.000946383	0.0796014
100332111	shc3	SHC (Src homology 2 domain containing) transforming protein 3	A	1	1.00391	0.17383	0.0765843	-5.77524	-13.1086	-2.26979	0.0311231	0.577196	1
100332130	sln	sarcolipin	A	1	51.1826	5.4017	1.12861	-9.47528	-45.3501	-4.78615	0.000946383	0.235203	0.424084
100332418	LOC100332418	cadherin-7-like	A	1	1.36095	0.150648	0.22336	-9.03397	-6.09308	1.48266	0.00523168	0.000946383	1
100332703	slc37a4	solute carrier family 37 (glucose-6-phosphate transporter), member 4	A	1	6.64566	1.03002	0.290764	-6.45197	-22.8559	-3.54246	0.000946383	0.110302	0.407433
100332904	LOC100332904	uncharacterized LOC100332904	A	1	2.64781	0.66511	0.331674	-3.98101	-7.98317	-2.00531	0.136929	0.00391858	0.532629
100333101	grin3b	glutamate receptor, ionotropic, N-methyl-D-aspartate 3Bb	A	1	1.13407	0.212116	0.162132	-5.34646	-6.99473	-1.30829	0.00934228	0.587452	1
100333323	sema4d	sema domain, immunoglobulin domain (Ig), transmembrane domain (TM) and short cytoplasmic domain, (semaphorin) 4D	A	1	3.28731	0.415396	0.286777	-7.91368	-11.4629	-1.4485	0.00583418	0.402055	0.838588
100333916	LOC100333916	myomegalin	A	1	21.3049	1.38386	0.663018	-15.3953	-32.1332	-2.08721	0.000946383	0.000946383	0.13193
100334415	grb14	growth factor receptor-bound protein 14	A	1	6.20394	0.938926	0.528793	-6.60749	-11.7323	-1.7756	0.000946383	0.101858	0.627723
100334881	LOC100334881	stromal interaction molecule 2	A	1	3.03515	0.494719	0.392262	-6.1351	-7.73756	-1.2612	0.000946383	0.000946383	0.742049
100534721	csmd1	CUB and Sushi multiple domains 1	A	1	1.0649	0.298266	0.148081	-3.5703	-7.19133	-2.01421	0.041648	0.0269537	0.503856
100534919	peli1a	pellino E3 ubiquitin protein ligase 1a	A	1	4.16009	0.428794	0.185486	-9.70184	-22.4281	-2.31173	0.000946383	0.000946383	0.37525
100534944	adamtsl3	ADAMTS-like 3	A	1	6.67253	1.07815	0.531589	-6.18887	-12.552	-2.02816	0.000946383	0.000946383	0.0890886
100535636	LOC100535636	protein shisa-9-like	A	1	0.559101	0.335994	0.0807489	-1.66402	-6.92395	-4.16097	0.510572	0.00989182	0.0426126
100535760	LOC100535760	uncharacterized LOC100535760	A	1	0.755614	0.0453089	0.183277	-16.6769	-4.1228	4.04506	0.175602	0.0361064	1
100536838	zbtb47	zinc finger and BTB domain containing 47	A	1	1.70361	0.185782	0.345886	-9.16994	-4.92535	1.86178	0.007052	0.00645028	1
100536841	agbl1	ATP/GTP binding protein-like 1	A	1	31.3647	1.47064	1.56308	-21.3272	-20.066	1.06286	0.000946383	0.000946383	0.936039
100537021	shisa2	shisa family member 2	A	1	20.8232	1.19414	1.12919	-17.4378	-18.4408	-1.05752	0.000946383	0.000946383	0.953178
100537438	LOC100537438	si:ch73-364h19.2	A	1	3.49052	0.456205	0.302154	-7.65121	-11.5521	-1.50984	0.0261719	0.00252891	0.735308
100537787	ca12	carbonic anhydrase XII	A	1	7.50912	0.185958	0.486558	-40.3807	-15.4331	2.61649	0.0451657	0.224225	0.669904
100537991	LOC100537991	proline dehydrogenase 1, mitochondrial-like	A	1	6.90837	1.80539	0.206059	-3.82653	-33.5262	-8.76152	0.000946383	0.359709	0.404854
101882419	urgcp	upregulator of cell proliferation	A	1	2.06173	0.405028	0.11675	-5.09034	-17.6594	-3.46919	0.000946383	0.000946383	0.151109
101882431	rnf215	ring finger protein 215	A	1	2.7837	0.894139	0.360466	-3.11327	-7.7225	-2.48051	0.0751715	0.000946383	0.167837
101882554	LOC101882554	RNA-binding protein 10-like	A	1	1.78881	0.429552	0.307367	-4.16436	-5.81979	-1.39752	0.00322377	0.000946383	0.636035
101882652	LOC101882652	uncharacterized LOC101882652	A	1	3.35424	0.0753573	0.191106	-44.5111	-17.5517	2.536	0.000946383	0.000946383	1
101883291	LOC101883291	si:ch211-266g18.9	A	1	6.26473	0.864622	0.523168	-7.24563	-11.9746	-1.65267	0.000946383	0.000946383	0.511649
101883329	si:dkey-206p8.1	si:dkey-206p8.1	A	1	4.40796	0.875929	0.3081	-5.03233	-14.3069	-2.843	0.0104319	0.021323	0.247905
101883817	LOC101883817	uncharacterized LOC101883817	A	1	1.39799	0.1405	0.145795	-9.95011	-9.58874	1.03769	0.00583418	0.00583418	1
101884149	abi3bp	ABI family, member 3 (NESH) binding protein	A	1	3.10031	0.624444	0.221549	-4.96491	-13.9938	-2.81854	0.00176305	0.000946383	0.157142
101884238	LOC101884238	probable G-protein coupled receptor 144	A	1	2.06043	0.292228	0.323166	-7.05076	-6.37576	1.10587	0.00763558	0.00645028	0.929527
101884346	c13h10orf71	chromosome 13 open reading frame, human C10orf71	A	1	6.48734	0.170678	0.332214	-38.0092	-19.5276	1.94644	0.000946383	0.000946383	0.0867205
101884357	LOC101884357	collagen alpha-1(XX) chain-like	A	1	2.04197	0.4128	0.354045	-4.94663	-5.76754	-1.16595	0.000946383	0.0354167	0.86821
101884664	LOC101884664	si:ch1073-398f15.1	A	1	0.712451	0.276609	0.103315	-2.57566	-6.89591	-2.67734	0.290304	0.021323	1
101886020	prob1	proline-rich basic protein 1	A	1	0.9484	0.12587	0.0900285	-7.53476	-10.5344	-1.39811	0.0146431	0.044224	1
101886605	adamtsl5	ADAMTS-like 5	A	1	1.34024	0.171005	0.264326	-7.83743	-5.07041	1.54572	0.551296	0.0179514	0.803534
101886993	LOC101886993	RIMS-binding protein 2-like	A	1	0.975726	0.182777	0.188918	-5.33834	-5.16481	1.0336	0.0151084	0.0192722	1
101887101	LOC101887101	cystatin-B-like	A	1	1.3994	0.308999	0.184557	-4.52882	-7.58248	-1.67427	0.000946383	0.000946383	0.450968
101887154	si:ch211-141o18.1	transmembrane protein 182b	A	1	14.0028	0.932894	0.420428	-15.0101	-33.3061	-2.21892	0.000946383	0.432426	0.665358
103909155	LOC103909155	uncharacterized LOC103909155	A	1	3.13558	0.391012	0.136066	-8.01914	-23.0446	-2.87369	0.00583418	0.402334	0.591629
103910191	LOC103910191	uncharacterized LOC103910191	A	1	2.03594	0.622593	0.254248	-3.2701	-8.00769	-2.44876	0.0531574	0.000946383	0.23509
103910352	LOC103910352	uncharacterized LOC103910352	A	1	47.3522	2.16377	0.790444	-21.8841	-59.9058	-2.73741	0.000946383	0.000946383	0.163951
103910399	LOC103910399	uncharacterized LOC103910399	A	1	2.66979	1.27591	0.189537	-2.09246	-14.0859	-6.73172	0.645451	0.025421	0.214879
103910451	LOC103910451	uncharacterized LOC103910451	A	1	11.2276	1.86555	0.585505	-6.01839	-19.1759	-3.18622	0.0258214	0.578255	0.639489
103910966	LOC103910966	uncharacterized LOC103910966	A	1	0.614298	0.0982237	0.0544094	-6.25407	-11.2903	-1.80527	0.00821492	0.378355	1
103911556	LOC103911556	uncharacterized LOC103911556	A	1	0.527367	0.0790285	0.0648989	-6.67312	-8.12598	-1.21772	0.0136519	0.467551	1
30100	ube2kb	ubiquitin-conjugating enzyme E2Kb (UBC1 homolog, yeast)	C	2	1.9841	6.72638	5.64562	3.39014	2.84543	-1.19143	0.000946383	0.000946383	0.661535
30248	calr	calreticulin 3a	C	2	12.7913	32.9703	57.2727	2.57756	4.47747	1.7371	0.000946383	0.000946383	0.00322377
30396	ef1	E74-like factor 1 (ets domain transcription factor)	C	2	3.1037	9.07394	7.47872	2.92359	2.40961	-1.2133	0.000946383	0.000946383	0.515081
30617	urod	uroporphyrinogen decarboxylase	C	2	2.32966	4.73195	6.43117	2.03118	2.76056	1.3591	0.12574	0.0151084	0.515975
30634	nadl1.2	neural adhesion molecule L1.2	C	2	1.30269	3.38717	3.22831	2.60014	2.47819	-1.04921	0.00252891	0.00252891	0.909735
30699	clns1a	chloride channel, nucleotide-sensitive, 1A	C	2	1.86989	5.31709	6.51897	2.84353	3.48629	1.22604	0.0196965	0.00523168	0.690843
57970	copz1	coatomer protein complex, subunit zeta 1	C	2	5.23386	15.2005	26.4747	2.90426	5.05835	1.7417	0.00523168	0.000946383	0.0205289
58026	psen2	presenilin 2	C	2	3.50011	7.08942	12.8642	2.02548	3.67537	1.81456	0.0603548	0.000946383	0.021323
58110	gabpa	GA binding protein transcription factor, alpha subunit	C	2	2.34599	5.21082	5.38502	2.22116	2.29541	1.03343	0.0412828	0.0318096	0.947785
64274	csf1ra	colony stimulating factor 1 receptor, a	C	2	9.65783	34.9263	35.5342	3.61637	3.67932	1.01741	0.000946383	0.000946383	0.954389
65225	ctsd	cathepsin D	C	2	31.1506	136.982	470.076	4.39741	15.0904	3.43166	0.000946383	0.000946383	0.000946383
80939	papss2b	3'-phosphoadenosine 5'-phosphosulfate synthase 2b	C	2	2.27687	6.8519	5.97697	3.00935	2.62508	-1.14638	0.000946383	0.000946383	0.691229
114426	odc1	ornithine decarboxylase 1	C	2	7.20153	40.7602	29.548	5.65994	4.10302	-1.37946	0.000946383	0.000946383	0.161272
114428	arf1	ADP-ribosylation factor 1	C	2	2.47509	6.15183	5.75534	2.4855	2.32531	-1.06889	0.000946383	0.000946383	0.865281
114454	copb2	coatomer protein complex, subunit beta 2	C	2	7.90383	22.3271	33.7534	2.82485	4.27051	1.51177	0.000946383	0.000946383	0.0325425
114456	arpc4	actin related protein 2/3 complex, subunit 4	C	2	6.20722	29.0743	26.4659	4.68395	4.26373	-1.09856	0.000946383	0.000946383	0.772183
114834	tfe3a	transcription factor binding to IGHM enhancer 3a	C	2	3.18354	8.53447	8.18757	2.68081	2.57184	-1.04237	0.000946383	0.000946383	0.922935
116713	aldh1a2	aldehyde dehydrogenase 1 family, member A2	C	2	5.85586	17.9984	37.0942	3.07357	6.33454	2.06097	0.000946383	0.000946383	0.000946383
192305	adssl	adenylosuccinate synthase, like	C	2	3.55716	15.5777	14.9537	4.37925	4.20383	-1.04173	0.000946383	0.000946383	0.908503
192311	srrt	serrate RNA effector molecule homolog (Arabidopsis)	C	2	1.70139	6.24811	8.67889	3.67236	5.10106	1.38904	0.000946383	0.000946383	0.237236
192313	actl6a	actin-like 6A	C	2	2.14818	7.11498	6.80943	3.3121	3.16986	-1.04487	0.000946383	0.000946383	0.916578
192335	atp6v1e1b	ATPase, H+ transporting, lysosomal, V1 subunit E1b	C	2	5.93795	32.7406	47.7181	5.51379	8.03612	1.45746	0.000946383	0.000946383	0.0806988
192336	atp6v0ca	ATPase, H+ transporting, lysosomal, V0 subunit ca	C	2	9.14182	73.7158	79.6878	8.06358	8.71684	1.08101	0.000946383	0.000946383	0.795514
195815	lmna	lamin A	C	2	4.869	14.9143	14.7697	3.06311	3.03342	-1.00979	0.000946383	0.0165563	0.98717
195816	lmnb1	lamin B1	C	2	2.903	4.70633	6.97357	1.6212	2.40219	1.48174	0.109408	0.00176305	0.130507
266757	tram1	translocation associated membrane protein 1	C	2	3.61701	15.1101	14.0913	4.17751	3.89584	-1.0723	0.000946383	0.000946383	0.832065
266982	arcn1a	archain 1a	C	2	3.05084	9.26959	9.29633	3.03837	3.04714	1.00288	0.000946383	0.000946383	0.992067
282615	smarca5	SWI/SNF related, matrix associated, actin dependent regulator of chromatin, subfamily a, member 5	C	2	3.53043	13.1665	11.5585	3.72943	3.27396	-1.13912	0.000946383	0.000946383	0.667162
282673	npc2	Niemann-Pick disease, type C2	C	2	10.3422	34.0865	80.6709	3.29587	7.80017	2.36665	0.000946383	0.000946383	0.000946383
282676	hspd1	heat shock 60 protein 1	C	2	9.56722	47.6667	39.6668	4.98229	4.14612	-1.20168	0.000946383	0.000946383	0.506633
286779	atp6v1h	ATPase, H+ transporting, lysosomal V1 subunit H	C	2	5.51071	24.9362	39.8407	4.52504	7.22969	1.59771	0.000946383	0.000946383	0.021323
286787	diexf	digestive organ expansion factor homolog	C	2	1.60734	5.34318	4.49824	3.32424	2.79856	-1.18784	0.000946383	0.00176305	0.649823
317639	tsr2	TSR2, 20S rRNA accumulation, homolog (S. cerevisiae)	C	2	2.33035	7.1221	6.89127	3.05624	2.95718	-1.0335	0.0242287	0.0269537	0.946282
317678	ruvbl2	RuvB-like AAA ATPase 2	C	2	2.32793	7.44529	8.87079	3.19824	3.81059	1.19146	0.000946383	0.000946383	0.640801
317679	ruvbl1	RuvB-like AAA ATPase 1	C	2	2.3773	9.32911	8.5317	3.92425	3.58882	-1.09346	0.000946383	0.000946383	0.809892
317741	coro1ca	coronin, actin binding protein, 1Ca	C	2	5.81523	18.7707	22.271	3.22785	3.82977	1.18648	0.000946383	0.000946383	0.571551
317746	suclg2	succinate-CoA ligase, GDP-forming, beta subunit	C	2	2.62087	5.7914	8.16608	2.20972	3.11579	1.41004	0.0120735	0.000946383	0.234646
321058	wdr3	WD repeat domain 3	C	2	2.3451	11.1688	9.58239	4.76261	4.08613	-1.16555	0.000946383	0.000946383	0.624715
321114	nhp2l1b	SNU13 homolog, small nuclear ribonucleoprotein b (U4/U6.U5)	C	2	7.97185	37.4408	27.1383	4.69663	3.40427	-1.37963	0.000946383	0.000946383	0.246244
321294	cpox	coproporphyrinogen oxidase	C	2	2.50607	7.47669	8.45659	2.98343	3.37444	1.13106	0.000946383	0.000946383	0.748187
321315	calr3b	calreticulin 3b	C	2	7.28116	29.8496	41.6097	4.09957	5.71471	1.39398	0.000946383	0.000946383	0.102358
321453	ctsla	cathepsin La	C	2	33.8082	208.755	294.768	6.17469	8.71883	1.41203	0.000946383	0.000946383	0.126163
321466	hnrnpaba	heterogeneous nuclear ribonucleoprotein A/Ba	C	2	8.31613	22.6589	26.2367	2.72469	3.15492	1.1579	0.000946383	0.000946383	0.63712
321544	prp19	PRP19/PSO4 homolog (S. cerevisiae)	C	2	4.24267	12.4489	14.3949	2.93421	3.39289	1.15632	0.000946383	0.000946383	0.66569
321556	hnrnph1l	heterogeneous nuclear ribonucleoprotein H1, like	C	2	3.86851	10.7404	12.8018	2.77637	3.30923	1.19193	0.000946383	0.000946383	0.60038
321590	sept8a	septin 8a	C	2	2.62374	4.75593	8.30644	1.81265	3.16588	1.74654	0.0732089	0.000946383	0.0354167
321744	nup88	nucleoporin 88	C	2	1.32264	4.52274	3.80922	3.41948	2.88001	-1.18731	0.000946383	0.00176305	0.68745
321818	ctsa	cathepsin A	C	2	10.0212	23.7561	35.3029	2.37058	3.52282	1.48606	0.000946383	0.000946383	0.0580124
321868	ilf3b	interleukin enhancer binding factor 3b	C	2	7.33632	23.8499	21.8503	3.25094	2.97837	-1.09151	0.000946383	0.000946383	0.776627
321994	nono	non-POU domain containing, octamer-binding	C	2	3.22077	13.312	13.9008	4.13317	4.31599	1.04423	0.000946383	0.000946383	0.903077
322000	anp32b	acidic (leucine-rich) nuclear phosphoprotein 32 family, member B	C	2	4.74249	15.0199	22.5334	3.16709	4.75139	1.50024	0.000946383	0.000946383	0.0770224
322007	usp1	ubiquitin specific peptidase 1	C	2	1.15548	2.53621	3.08463	2.19494	2.66957	1.21624	0.0175034	0.00176305	0.62492
322008	kctd5a	potassium channel tetramerization domain containing 5a	C	2	3.79625	10.3362	10.689	2.72274	2.81567	1.03413	0.000946383	0.000946383	0.924202
322055	cth	cystathionase (cystathionine gamma-lyase)	C	2	1.18621	4.42721	3.72994	3.73223	3.14442	-1.18694	0.007052	0.0201184	0.718466
322129	rbb4l	retinoblastoma binding protein 4, like	C	2	3.45711	11.4431	10.8396	3.31002	3.13545	-1.05568	0.000946383	0.000946383	0.887814
322160	pdip5	protein disulfide isomerase family A, member 6	C	2	11.6645	37.0873	46.456	3.1795	3.98268	1.25261	0.000946383	0.000946383	0.388722
322248	smarce1	SWI/SNF related, matrix associated, actin dependent regulator of chromatin, subfamily e, member 1	C	2	3.73878	13.3681	14.4506	3.57552	3.86506	1.08098	0.000946383	0.000946383	0.824144
322251	rpl7l1	ribosomal protein L7-like 1	C	2	8.26728	27.2932	25.4181	3.30135	3.07454	-1.07377	0.000946383	0.000946383	0.845383
322527	dpp3	dipeptidyl-peptidase 3	C	2	3.82568	6.48556	13.4994	1.69527	3.52863	2.08145	0.0507607	0.000946383	0.000946383
322544	dnajc3a	DnaJ (Hsp40) homolog, subfamily C, member 3a	C	2	2.39148	6.45893	8.22627	2.70081	3.43982	1.27363	0.00252891	0.000946383	0.5093
322811	atp6v0d1	ATPase, H+ transporting, lysosomal V0 subunit d1	C	2	4.89551	15.9717	18.6923	3.26252	3.81825	1.17034	0.000946383	0.000946383	0.59469
323107	pgam1a	phosphoglycerate mutase 1a	C	2	12.1884	62.0199	52.2704	5.08844	4.28854	-1.18652	0.000946383	0.000946383	0.567309
323201	marcksb	myristoylated alanine-rich protein kinase C substrate b	C	2	1.45093	3.00398	5.63892	2.07038	3.88642	1.87715	0.110975	0.000946383	0.0498255
323203	snx4	sorting nexin 4	C	2	1.68049	3.62553	4.45213	2.15742	2.6493	1.22799	0.0285133	0.00523168	0.598533
323216	lasp1	LIM and SH3 protein 1	C	2	7.05472	25.1427	22.204	3.56395	3.1474	-1.13235	0.000946383	0.000946383	0.678661
323301	abcc3	ATP-binding cassette, sub-family C (CFTR/MRP), member 3	C	2	2.60943	6.64358	7.01554	2.54599	2.68853	1.05599	0.00176305	0.000946383	0.897049
323424	sult1st1	sulfotransferase family 1, cytosolic sulfotransferase 1	C	2	2.64286	5.78629	6.32902	2.1894	2.39476	1.0938	0.0609471	0.0343779	0.851589
323462	pa2g4b	proliferation-associated 2G4, b	C	2	8.82637	31.4026	29.837	3.55782	3.38044	-1.05247	0.000946383	0.000946383	0.868595
323465	vcanb	versican b	C	2	5.23877	10.6977	16.7825	2.04203	3.20352	1.5688	0.000946383	0.000946383	0.0146431
323613	hexa	hexosaminidase B (beta polypeptide)	C	2	4.30708	10.686	23.2165	2.48103	5.39031	2.17261	0.0448493	0.000946383	0.00176305
323621	med24	mediator complex subunit 24	C	2	1.52739	2.96741	3.53428	1.9428	2.31393	1.19103	0.0917516	0.0175034	0.695865
323672	naa15a	N(alpha)-acetyltransferase 15, NatA auxiliary subunit a	C	2	3.75202	9.8939	8.84067	2.63695	2.35624	-1.11913	0.000946383	0.000946383	0.725037
323683	zcchc11	zinc finger, CCHC domain containing 11	C	2	1.92942	4.53376	3.79401	2.3498	1.9664	-1.19498	0.00645028	0.041648	0.67313
323737	slc35b4	solute carrier family 35, member B4	C	2	0.709179	1.76691	2.3257	2.49149	3.27943	1.31625	0.135313	0.0354167	0.614686
323746	dbr1	debranching RNA lariats 1	C	2	0.85034	2.52723	2.44466	2.97202	2.87492	-1.03378	0.0217355	0.0285133	0.950019
323883	cul1a	cullin 1a	C	2	2.96802	5.62712	7.58823	1.89592	2.55666	1.34851	0.0125989	0.000946383	0.312535
323918	stt3b	STT3B, subunit of the oligosaccharyltransferase complex (catalytic)	C	2	6.69015	15.8759	20.1228	2.37303	3.00782	1.26751	0.000946383	0.000946383	0.416117
323956	nmt1a	N-myristoyltransferase 1a	C	2	4.80734	12.7952	17.6207	2.6616	3.66537	1.37713	0.000946383	0.000946383	0.22952
323974	gtf2a1	general transcription factor IIA, 1	C	2	1.95648	5.20727	5.47025	2.66155	2.79597	1.0505	0.000946383	0.000946383	0.905104
324121	snrpa	small nuclear ribonucleoprotein polypeptide A	C	2	3.03825	9.66675	10.3676	3.18168	3.41236	1.0725	0.00458812	0.00176305	0.867278
324303	slc39a6	solute carrier family 39 (zinc transporter), member 6	C	2	0.920267	2.7575	3.13726	2.99641	3.40908	1.13772	0.0293074	0.0146431	0.818823
324384	syncripl	synaptotagmin binding, cytoplasmic RNA interacting protein, like	C	2	4.50021	21.0008	17.7707	4.66663	3.94886	-1.18177	0.000946383	0.000946383	0.592094
324431	ilf3a	interleukin enhancer binding factor 3a	C	2	1.95726	4.98849	5.56944	2.54871	2.84553	1.11646	0.000946383	0.000946383	0.77498
324481	clic1	chloride intracellular channel 1	C	2	4.53764	18.9685	16.139	4.18026	3.55669	-1.17532	0.000946383	0.000946383	0.597978
324556	taldo1	transaldolase 1	C	2	12.3382	63.3822	55.7593	5.13707	4.51924	-1.13671	0.0265446	0.0419784	0.833214
324565	zfyve26	zinc finger, FYVE domain containing 26	C	2	1.05179	2.46865	3.77884	2.34709	3.59277	1.53073	0.00176305	0.000946383	0.0689473
324984	txlng	taxilin gamma	C	2	1.1571	3.51694	2.96379	3.03944	2.56139	-1.18664	0.0160817	0.0460927	0.741998
325004	sdcbp	syndecan binding protein (syntenin) 2	C	2	12.4339	62.8903	67.7059	5.05797	5.44527	1.07657	0.000946383	0.000946383	0.802186
325037	tsr1	TSR1, 20S rRNA accumulation, homolog (S. cerevisiae)	C	2	3.20508	12.8344	11.1904	4.00439	3.49146	-1.14691	0.000946383	0.000946383	0.678585
325042	tnika	TRAF2 and NCK interacting kinase a	C	2	1.66633	3.2242	3.90874	1.93491	2.34572	1.21231	0.0347364	0.00176305	0.629875
325284	gspt1l	G1 to S phase transition 1, like	C	2	9.13954	43.08	38.9846	4.71359	4.26549	-1.10505	0.000946383	0.000946383	0.737667
325317	calrl2	calreticulin	C	2	2.61309	7.58147	6.4935	2.90134	2.48499	-1.16755	0.000946383	0.000946383	0.643108
325366	mob3a	MOB kinase activator 3A	C	2	3.2777	8.41233	7.78081	2.56653	2.37386	-1.08116	0.0238108	0.0409609	0.86605
325561	rpn1	ribophorin I	C	2	5.4321	17.0735	26.5334	3.14308	4.88456	1.55407	0.000946383	0.000946383	0.0314591
325599	lgals3l	lectin, galactoside-binding, soluble, 3 (galectin 3)-like	C	2	2.5041	7.95875	7.01222	3.17829	2.8003	-1.13498	0.00523168	0.0151084	0.750299
325896	cnp	2',3'-cyclic nucleotide 3' phosphodiesterase	C	2	4.10195	18.7038	22.4443	4.55973	5.47162	1.19999	0.000946383	0.000946383	0.532767
327133	hyou1	hypoxia up-regulated 1	C	2	3.69484	23.5168	22.5348	6.36477	6.09899	-1.04358	0.000946383	0.000946383	0.891646
327284	zgc:92326	zgc:92326	C	2	2.65088	6.79157	7.86918	2.56201	2.96852	1.15867	0.0155757	0.00523168	0.655532
327288	cndp2	CNDP dipeptidase 2 (metallopeptidase M20 family)	C	2	4.42558	20.9853	76.2855	4.74182	17.2374	3.63519	0.000946383	0.000946383	0.000946383
327330	psmd7	proteasome 26S subunit, non-ATPase 7	C	2	7.14847	20.2699	25.5285	2.83556	3.57118	1.25943	0.000946383	0.000946383	0.499121
327335	srp72	signal recognition particle 72	C	2	4.2094	10.9489	10.5105	2.60106	2.49691	-1.04171	0.000946383	0.000946383	0.910299
327336	rbm25	RNA binding motif protein 25b	C	2	2.86039	7.21965	8.49174	2.52401	2.96874	1.1762	0.000946383	0.000946383	0.626107
327348	znf710a	zinc finger protein 710a	C	2	1.32597	2.05683	3.68809	1.55119	2.78143	1.79309	0.3854	0.00458812	0.130258
327355	ice1	KIAA0947-like (H. sapiens)	C	2	0.553799	1.49511	1.37189	2.69973	2.47723	-1.08982	0.0120735	0.0230056	0.851092
327401	zgc:66448	zgc:66448	C	2	0.583283	1.01358	1.4659	1.73772	2.51319	1.44626	0.25607	0.0209128	0.463634
327556	zgc:63480	P450 (cytochrome) oxidoreductase b	C	2	4.58069	16.2768	30.0237	3.55335	6.55441	1.84457	0.000946383	0.000946383	0.00322377
334099	naa15b	N(alpha)-acetyltransferase 15, NatA auxiliary subunit b	C	2	3.27037	8.46558	7.39404	2.58857	2.26092	-1.14492	0.000946383	0.000946383	0.684781
334135	mapre1a	microtubule-associated protein, RP/EB family, member 1a	C	2	4.75794	26.6764	24.1434	5.60671	5.07434	-1.10491	0.000946383	0.000946383	0.770688
334175	hgs	hepatocyte growth factor-regulated tyrosine kinase substrate	C	2	1.7131	6.33377	5.2645	3.69726	3.07308	-1.20311	0.000946383	0.000946383	0.621727
334202	plk3	polo-like kinase 3 (Drosophila)	C	2	3.15108	10.9016	9.75507	3.45964	3.09579	-1.11753	0.000946383	0.000946383	0.725185
334222	hnrnpa0b	heterogeneous nuclear ribonucleoprotein A0b	C	2	8.87665	34.146	31.4659	3.84672	3.54479	-1.08517	0.000946383	0.000946383	0.793608
334283	ddx23	DEAD (Asp-Glu-Ala-Asp) box polypeptide 23	C	2	1.87954	4.2288	4.72474	2.24991	2.51377	1.11728	0.00391858	0.000946383	0.770493
334292	asun	asunder, spermatogenesis regulator homolog (Drosphila)	C	2	0.908804	2.36781	2.53789	2.60541	2.79256	1.07183	0.0277583	0.0165563	0.904892
334380	zmpste24	zinc metallopeptidase, STE24 homolog	C	2	3.40479	8.13737	9.10237	2.38998	2.6734	1.11859	0.00252891	0.000946383	0.775843
334393	iars	isoleucyl-tRNA synthetase	C	2	5.03134	18.7942	15.6661	3.73543	3.1137	-1.19967	0.000946383	0.000946383	0.536801
334466	atp13a	ATPase type 13A1	C	2	2.30444	8.97947	8.85691	3.8966	3.84341	-1.01384	0.000946383	0.000946383	0.966942
334527	cap1	CAP, adenylate cyclase-associated protein 1 (yeast)	C	2	6.68969	33.5256	50.4399	5.01153	7.53995	1.50452	0.000946383	0.000946383	0.0463996
334627	ubr5	ubiquitin protein ligase E3 component n-recognin 5	C	2	4.49377	12.8566	11.2989	2.86098	2.51435	-1.13786	0.000946383	0.000946383	0.656619
334632	ap2b1	adaptor-related protein complex 2, beta 1 subunit	C	2	4.23328	10.9768	11.4735	2.59298	2.71031	1.04525	0.000946383	0.000946383	0.892935
334749	seh1l	SEH1-like (S. cerevisiae)	C	2	1.73029	4.27651	3.98814	2.47156	2.3049	-1.07231	0.007052	0.0120735	0.857863
335110	dync1h1	dynein, cytoplasmic 1, heavy chain 1	C	2	10.7184	29.6468	43.7205	2.76597	4.07901	1.47471	0.000946383	0.000946383	0.0165563
335119	serpinb1l3	serpin peptidase inhibitor, clade B (ovalbumin), member 1, like 3	C	2	3.36451	9.56751	26.4354	2.84366	7.85713	2.76304	0.274067	0.065681	0.00821492
335195	ywhaqb	tyrosine 3-monooxygenase/tryptophan 5-monooxygenase activation protein, theta polypeptide b	C	2	8.97806	32.5245	28.877	3.62266	3.2164	-1.12631	0.000946383	0.000946383	0.671566
335407	mpeg1.1	macrophage expressed 1, tandem duplicate 1	C	2	4.36975	8.91131	24.2868	2.03932	5.55794	2.72539	0.00645028	0.000946383	0.000946383
335474	arpc1b	actin related protein 2/3 complex, subunit 1B	C	2	12.5556	67.8379	93.4763	5.403	7.44499	1.37794	0.000946383	0.000946383	0.140042
335512	g3bp1	GTPase activating protein (SH3 domain) binding protein 1	C	2	9.95828	44.7863	34.9253	4.49739	3.50716	-1.28235	0.000946383	0.000946383	0.32387
335573	ptpn6	protein tyrosine phosphatase, non-receptor type 6	C	2	7.52177	24.2662	33.5844	3.22613	4.46496	1.384	0.000946383	0.000946383	0.148514
335865	hspa4a	heat shock protein 4a	C	2	8.59213	33.2978	26.9772	3.87538	3.13976	-1.23429	0.000946383	0.000946383	0.424339
335905	ccdc6a	coiled-coil domain containing 6a	C	2	2.21229	6.18311	6.23364	2.79489	2.81773	1.00817	0.000946383	0.000946383	0.982443
336381	cotl1	coactosin-like F-actin binding protein 1	C	2	20.2242	104.414	110.489	5.16282	5.46321	1.05818	0.000946383	0.000946383	0.856145
336504	arpc5a	actin related protein 2/3 complex, subunit 5A	C	2	3.10996	16.6223	13.8771	5.34486	4.46215	-1.19782	0.000946383	0.000946383	0.515635
336619	eif4bb	eukaryotic translation initiation factor 4Bb	C	2	7.54536	25.6562	29.3444	3.40026	3.88907	1.14375	0.000946383	0.000946383	0.659648
336632	atg3	autophagy related 3	C	2	3.21956	7.92038	9.14986	2.46008	2.84196	1.15523	0.00176305	0.000946383	0.689865
336650	abracl	ABRA C-terminal like	C	2	3.03983	11.5881	10.3567	3.81209	3.407	-1.1189	0.000946383	0.000946383	0.745888
336786	psmc1a	proteasome 26S subunit, ATPase 1a	C	2	6.1017	11.3209	19.94	1.85537	3.26794	1.76134	0.0151084	0.000946383	0.00763558
336789	vmp1	vacuole membrane protein 1	C	2	9.12128	25.3497	31.8983	2.77918	3.49713	1.25833	0.000946383	0.000946383	0.383824
336823	drg1	developmentally regulated GTP binding protein 1	C	2	4.37196	13.392	13.4647	3.06316	3.07979	1.00543	0.000946383	0.000946383	0.988027
336844	ncl1	nicalin	C	2	3.64046	11.2362	10.6911	3.08648	2.93674	-1.05099	0.000946383	0.000946383	0.893772
336923	med14	mediator complex subunit 14	C	2	1.07997	2.67327	2.78185	2.47532	2.57586	1.04062	0.0146431	0.0104319	0.923345
336933	rhogb	ras homolog family member Gb	C	2	3.61428	18.7952	15.29	5.20026	4.23044	-1.22925	0.000946383	0.000946383	0.483243
337046	ranbp1	RAN binding protein 1	C	2	10.0521	44.3569	55.3568	4.4127	5.50699	1.24799	0.000946383	0.000946383	0.440709
337068	tbl2	transducin (beta)-like 2	C	2	1.51401	4.59222	5.96114	3.03315	3.93732	1.2981	0.0175034	0.00322377	0.570658
337070	rars	arginyl-tRNA synthetase	C	2	2.97433	14.7957	14.3179	4.97446	4.81382	-1.03337	0.000946383	0.000946383	0.920276
337077	sdc3	syndecan 3	C	2	4.48297	8.07642	13.2188	1.80158	2.94867	1.63672	0.018391	0.000946383	0.018391
337131	c1galt1b	core 1 synthase, glycoprotein-N-acetylgalactosamine 3-beta-galactosyltransferase, 1b	C	2	2.19753	5.51642	4.70266	2.51028	2.13998	-1.17304	0.0125989	0.0603548	0.758547
337223	tuba8l	tubulin, alpha 8 like	C	2	7.97113	70.1774	91.1358	8.80395	11.4332	1.29865	0.000946383	0.000946383	0.271422
337572	ctssb.2	cathepsin S, ortholog 2, tandem duplicate 2	C	2	7.6888	15.474	35.2665	2.01254	4.58674	2.27908	0.0238108	0.000946383	0.000946383
337591	fam49ba	family with sequence similarity 49, member Ba	C	2	3.60208	8.232	8.51059	2.28535	2.36269	1.03384	0.0556351	0.0470314	0.93434
337690	pikfyve	phosphoinositide kinase, FYVE finger containing	C	2	2.13079	6.88817	7.79082	3.23268	3.65631	1.13104	0.000946383	0.000946383	0.686967
337851	cherp	calcium homeostasis endoplasmic reticulum protein	C	2	2.41255	4.46557	5.26242	1.85098	2.18127	1.17844	0.062491	0.0125989	0.676311
338138	copb1	coatomer protein complex, subunit beta 1	C	2	5.99795	16.5233	22.2625	2.75482	3.71168	1.34734	0.000946383	0.000946383	0.190855
338219	rps6ka3a	ribosomal protein S6 kinase a, polypeptide 3a	C	2	2.57749	7.35374	5.91698	2.85306	2.29564	-1.24282	0.000946383	0.00523168	0.580929
352914	sepn1	selenoprotein N, 1	C	2	2.05699	8.01875	6.85479	3.89829	3.33244	-1.1698	0.000946383	0.000946383	0.630262
359839	atp6v1ba	ATPase, H+ transporting, lysosomal, V1 subunit B, member a	C	2	6.44064	34.919	48.4109	5.42167	7.51647	1.38638	0.000946383	0.000946383	0.137152
368229	pmm2	phosphomannomutase 2	C	2	2.35358	7.24535	8.10594	3.07844	3.44409	1.11878	0.0104319	0.00523168	0.802728
368253	pinx1	PIN2/TERF1 interacting, telomerase inhibitor 1	C	2	2.68294	10.1111	7.96917	3.76866	2.97031	-1.26878	0.000946383	0.00322377	0.587047
368275	ppm1g	protein phosphatase, Mg2+/Mn2+ dependent, 1G	C	2	2.5935	9.22802	9.82954	3.55813	3.79007	1.06518	0.000946383	0.000946383	0.855639
368369	pald1a	phosphatase domain containing, paladin 1a	C	2	5.4048	20.7626	15.7462	3.84151	2.91337	-1.31858	0.000946383	0.000946383	0.49918
368385	atp11c	ATPase, Class VI, type 11C	C	2	1.96249	7.51301	9.22075	3.8283	4.6985	1.2273	0.000946383	0.000946383	0.568383
368504	itsn1	intersectin 1 (SH3 domain protein)	C	2	2.91973	6.39729	6.5258	2.19106	2.23507	1.02009	0.000946383	0.000946383	0.954298
368564	skap2	src kinase associated phosphoprotein 2	C	2	2.22788	9.0261	9.5656	4.05143	4.29359	1.05977	0.000946383	0.000946383	0.8937
368704	ctsc	cathepsin C	C	2	11.6349	36.4237	84.011	3.13056	7.2206	2.30649	0.000946383	0.000946383	0.000946383
368737	pa2g4a	proliferation-associated 2G4, a	C	2	6.84218	24.8649	32.3559	3.63406	4.72889	1.30127	0.000946383	0.000946383	0.341658
368752	vat1	vesicle amine transport 1	C	2	13.4291	23.0294	63.2778	1.71489	4.71199	2.7477	0.00458812	0.000946383	0.000946383
368818	klhl6	kelch-like family member 6	C	2	0.947481	2.02344	3.50819	2.1356	3.70265	1.73378	0.250828	0.0265446	0.234777
368883	rab1a	RAB1A, member RAS oncogene family b	C	2	4.30777	21.0757	23.1291	4.89248	5.36916	1.09743	0.000946383	0.000946383	0.769759
368893	acin1a	apoptotic chromatin condensation inducer 1a	C	2	1.8145	4.13362	4.34627	2.2781	2.3953	1.05144	0.000946383	0.000946383	0.886593
368907	atp6v1c1a	ATPase, H+ transporting, lysosomal, V1 subunit C1a	C	2	5.536	20.1201	17.3759	3.63441	3.13871	-1.15793	0.000946383	0.000946383	0.631406
373080	tuba1b	tubulin, alpha 1b	C	2	4.80365	33.8143	33.6718	7.03929	7.00963	-1.00423	0.000946383	0.000946383	0.988996
373100	ssr1	signal sequence receptor, alpha	C	2	7.53854	20.6898	28.7622	2.74454	3.81535	1.39016	0.000946383	0.000946383	0.164665
373874	ripk2	receptor-interacting serine-threonine kinase 2	C	2	2.52094	8.2126	6.71296	3.25775	2.66288	-1.22339	0.000946383	0.00763558	0.587643
378453	hnrnpa1b	heterogeneous nuclear ribonucleoprotein A1b	C	2	5.53861	12.6051	25.4261	2.27586	4.5907	2.01713	0.000946383	0.000946383	0.000946383
378724	arf5	ADP-ribosylation factor 5	C	2	7.47125	25.4749	26.2314	3.40972	3.51098	1.0297	0.000946383	0.000946383	0.925728
378848	hspa5	heat shock protein 5	C	2	29.0879	156.871	194.28	5.393	6.67907	1.23847	0.000946383	0.000946383	0.465156
378969	rab32a	RAB32a, member RAS oncogene family	C	2	1.74031	4.68075	4.9395	2.68961	2.83829	1.05528	0.0409609	0.0318096	0.909205
386590	hsp90b1	heat shock protein 90, beta (grp94), member 1	C	2	21.1738	89.836	100.649	4.24279	4.75347	1.12036	0.000946383	0.000946383	0.723397
386709	dnajb11	DnaJ (Hsp40) homolog, subfamily B, member 11	C	2	3.30865	10.9242	12.6866	3.30171	3.83437	1.16133	0.000946383	0.000946383	0.630867
386801	agps	alkylglycerone phosphate synthase	C	2	2.21293	5.34264	6.95262	2.41428	3.14182	1.30135	0.0463996	0.00878532	0.594928
386807	rab5c	RAB5C, member RAS oncogene family	C	2	5.9746	14.9839	23.0568	2.50793	3.85914	1.53877	0.000946383	0.000946383	0.0385694
386808	aph1b	APH1B gamma secretase subunit	C	2	4.28114	8.79359	13.9621	2.05403	3.2613	1.58776	0.0242287	0.000946383	0.0494876
387526	ca2	carbonic anhydrase II	C	2	1.57291	2.85487	5.70533	1.81502	3.62725	1.99846	0.0510561	0.000946383	0.00322377
387531	cpvl	carboxypeptidase, vitellogenic-like	C	2	4.26931	8.16402	20.5508	1.91226	4.81361	2.51724	0.0748721	0.000946383	0.000946383
393125	nup155	nucleoporin 155	C	2	3.07911	6.82782	7.43824	2.21747	2.41571	1.0894	0.00583418	0.00176305	0.805923
393161	scpep1	serine carboxypeptidase 1	C	2	4.61523	17.5844	34.1294	3.81008	7.39495	1.94089	0.000946383	0.000946383	0.000946383
393173	rpap3	RNA polymerase II associated protein 3	C	2	1.98982	4.49577	4.65739	2.25939	2.34061	1.03595	0.0304143	0.0273575	0.944305
393228	zgc:55558	zgc:55558	C	2	2.24956	7.51964	6.95569	3.34272	3.09202	-1.08108	0.000946383	0.000946383	0.838639
393248	sh3bgrl3	SH3 domain binding glutamate-rich protein like 3	C	2	4.71152	9.46318	13.6291	2.00852	2.89272	1.44022	0.0242287	0.000946383	0.124697
393274	strap	serine/threonine kinase receptor associated protein	C	2	3.42536	9.1586	8.25846	2.67376	2.41098	-1.109	0.000946383	0.000946383	0.787869
393337	prelid1a	PRELI domain containing 1a	C	2	5.52285	15.7125	16.7746	2.845	3.03731	1.0676	0.000946383	0.000946383	0.859354
393342	zgc:64051	zgc:64051	C	2	4.76104	21.8534	29.8288	4.59005	6.26519	1.36495	0.000946383	0.000946383	0.186116
393374	tmed5	transmembrane p24 trafficking protein 5	C	2	3.59344	7.17829	9.1155	1.99761	2.53671	1.26987	0.0525657	0.007052	0.540382
393410	gpsm2	G-protein signaling modulator 2	C	2	1.34427	3.73049	4.05366	2.7751	3.01551	1.08663	0.0242287	0.0146431	0.846235
393414	ascc2	activating signal cointegrator 1 complex subunit 2	C	2	0.86492	2.4491	2.72818	2.83159	3.15426	1.11395	0.0104319	0.00252891	0.828702
393429	tmem206	transmembrane protein 206	C	2	1.33287	4.21249	4.45959	3.16047	3.34586	1.05866	0.0201184	0.0141703	0.90485
393436	aqr	aquarius intron-binding spliceosomal factor	C	2	1.5289	4.37761	5.51049	2.86324	3.60422	1.25879	0.000946383	0.000946383	0.478991
393467	hnrnpa1a	heterogeneous nuclear ribonucleoprotein A1a	C	2	5.21682	11.4418	17.3282	2.19325	3.3216	1.51446	0.175948	0.0296571	0.288743
393476	prpf31	PRP31 pre-mRNA processing factor 31 homolog (yeast)	C	2	1.54686	5.48864	4.91365	3.54825	3.17653	-1.11702	0.000946383	0.00322377	0.803616
393489	zfand2a	zinc finger, AN1-type domain 2A	C	2	3.61121	12.1232	11.1283	3.3571	3.0816	-1.0894	0.0242287	0.0402936	0.895088
393583	tbc1d5	TBC1 domain family, member 5	C	2	2.37856	4.01299	5.31575	1.68715	2.23486	1.32464	0.179717	0.0151084	0.448123
393647	dus3l	dihydrouridine synthase 3-like (S. cerevisiae)	C	2	1.1256	2.32619	2.97553	2.06662	2.64351	1.27914	0.0922595	0.0175034	0.598281
393663	ranbp3b	RAN binding protein 3b	C	2	2.29296	4.53056	4.83244	1.97586	2.10751	1.06663	0.0642578	0.0354167	0.902858
393711	abi1a	abl-interactor 1a	C	2	3.5536	9.31871	10.448	2.62233	2.94012	1.12119	0.00878532	0.00322377	0.791292
393745	wars	tryptophanyl-tRNA synthetase	C	2	4.89672	15.409	16.4446	3.1468	3.35829	1.06721	0.0451657	0.0325425	0.900087
393811	golga1	golgin A1	C	2	1.43621	3.09669	3.47458	2.15615	2.41927	1.12203	0.00523168	0.000946383	0.794394
393840	ctnnbl1	catenin, beta like 1	C	2	1.76243	4.74587	5.16054	2.6928	2.92808	1.08737	0.00458812	0.00176305	0.847382
393893	nudc	nudC nuclear distribution protein	C	2	2.71007	10.9618	12.3808	4.04484	4.56844	1.12945	0.000946383	0.000946383	0.731312
393894	pitpnb	phosphatidylinositol transfer protein, beta	C	2	2.88158	9.90715	9.86948	3.4381	3.42502	-1.00382	0.000946383	0.000946383	0.990234
393902	rab7	RAB7, member RAS oncogene family	C	2	4.50089	9.76481	11.5833	2.16953	2.57356	1.18623	0.00583418	0.000946383	0.611835
393920	crnkl1	crooked neck pre-mRNA splicing factor 1	C	2	1.38585	3.2336	3.36141	2.3333	2.42552	1.03953	0.00989182	0.00523168	0.93328
393935	atp6v1d	ATPase, H+ transporting, lysosomal V1 subunit D	C	2	4.11527	19.4993	34.904	4.73828	8.48158	1.79001	0.000946383	0.000946383	0.00391858
393941	psmc2	proteasome 26S subunit, ATPase 2	C	2	8.5509	16.7929	29.735	1.96388	3.47741	1.77069	0.00583418	0.000946383	0.00391858
393948	gps2	G protein pathway suppressor 2	C	2	1.14079	3.09068	3.33228	2.70925	2.92103	1.07817	0.013118	0.00583418	0.892082
393952	sigmar1	sigma non-opioid intracellular receptor 1	C	2	2.32922	9.02079	8.788	3.87288	3.77294	-1.02649	0.00989182	0.0115244	0.963736
393979	snrpe	small nuclear ribonucleoprotein polypeptide E	C	2	7.32995	25.9968	29.8745	3.54665	4.07568	1.14916	0.007052	0.00176305	0.744727
394014	wdr1	WD repeat domain 1	C	2	21.1031	86.2174	172.715	4.08553	8.18434	2.00325	0.0120735	0.000946383	0.239163
394021	shmt1	serine hydroxymethyltransferase 1 (soluble)	C	2	1.60061	4.20668	8.16032	2.62817	5.09826	1.93985	0.161272	0.00763558	0.193467
394028	prkcsh	protein kinase C substrate 80K-H	C	2	3.5651	10.7689	17.3942	3.02064	4.87902	1.61523	0.000946383	0.000946383	0.0354167
394083	slc33a1	solute carrier family 33 (acetyl-CoA transporter), member 1	C	2	1.3903	4.54444	4.14022	3.26868	2.97793	-1.09763	0.013118	0.0238108	0.86973
394110	atp6v1aa	ATPase, H+ transporting, lysosomal, V1 subunit Aa	C	2	5.09418	23.1645	27.5586	4.54725	5.40982	1.18969	0.000946383	0.000946383	0.551091
394111	pelo	pelota homolog (Drosophila)	C	2	3.60642	10.1923	10.855	2.82615	3.00991	1.06502	0.0155757	0.00934228	0.883052
394113	txnl1	thioredoxin-like 1	C	2	4.336	11.861	12.5751	2.73547	2.90016	1.06021	0.000946383	0.000946383	0.875277
394132	arhgdig	Rho GDP dissociation inhibitor (GDI) gamma	C	2	6.7041	20.2055	24.9938	3.0139	3.72814	1.23698	0.000946383	0.000946383	0.44207
394164	edem1	ER degradation enhancer, mannosidase alpha-like 1	C	2	2.51984	6.19133	5.81006	2.45703	2.30573	-1.06562	0.00176305	0.00523168	0.85744
399482	arpc5b	actin related protein 2/3 complex, subunit 5B	C	2	4.09661	15.5813	30.3127	3.80346	7.39946	1.94545	0.000946383	0.000946383	0.000946383
399487	ywhaqa	tyrosine 3-monooxygenase/tryptophan 5-monooxygenase activation protein, theta polypeptide a	C	2	3.71312	22.0481	31.6014	5.93789	8.51074	1.43329	0.000946383	0.000946383	0.106095
402823	bxdc2	brix domain containing 2	C	2	2.43222	9.52444	12.1898	3.91595	5.0118	1.27984	0.000946383	0.000946383	0.595321
402834	usp40	ubiquitin specific peptidase 40	C	2	0.901172	1.92396	1.99414	2.13495	2.21283	1.03648	0.0104319	0.00322377	0.935399
402838	rnf20	ring finger protein 20, E3 ubiquitin protein ligase	C	2	0.839331	1.78462	2.59944	2.12624	3.09704	1.45658	0.0307739	0.00176305	0.331257
402960	tex264a	testis expressed 264a	C	2	2.18322	4.44763	7.79582	2.03719	3.57079	1.7528	0.0470314	0.000946383	0.0364505
402991	gadd45g	growth arrest and DNA-damage-inducible, gamma a	C	2	5.7998	18.3253	18.3981	3.15964	3.1722	1.00397	0.000946383	0.000946383	0.991511
402996	eif4h	eukaryotic translation initiation factor 4h	C	2	4.44062	11.9616	10.9553	2.69368	2.46707	-1.09186	0.000946383	0.000946383	0.804399
402998	plxnd1	plexin D1	C	2	11.8363	26.325	48.1947	2.22409	4.07177	1.83076	0.000946383	0.000946383	0.000946383
403020	smarcc1a	SWI/SNF related, matrix associated, actin dependent regulator of chromatin, subfamily c, member 1a	C	2	1.61332	4.63773	4.02515	2.87465	2.49495	-1.15219	0.000946383	0.000946383	0.675593
403025	casc3	cancer susceptibility candidate 3	C	2	1.52213	4.17377	3.53523	2.74206	2.32255	-1.18062	0.000946383	0.000946383	0.643389
403029	pofut1	protein O-fucosyltransferase 1	C	2	1.39933	2.65428	3.47078	1.89682	2.48032	1.30762	0.241692	0.0470314	0.634883
403034	pdcl3	phosducin-like 3	C	2	3.10313	7.07127	8.48027	2.27875	2.73281	1.19926	0.00934228	0.00176305	0.656064
403040	dock8	dedicator of cytokinesis 8	C	2	2.69389	12.5007	9.99024	4.64039	3.70848	-1.25129	0.000946383	0.000946383	0.400193
403136	tlr8b	toll-like receptor 8b	C	2	0.993309	2.82256	2.52225	2.84157	2.53924	-1.11906	0.021323	0.0445722	0.819118
404599	leo1	LEO1 homolog, Paf1/RNA polymerase II complex component	C	2	1.3916	3.22681	4.31834	2.31878	3.10315	1.33827	0.018391	0.000946383	0.490984
405783	ostf1	osteoclast stimulating factor 1	C	2	4.46999	13.6034	15.1129	3.04327	3.38097	1.11096	0.000946383	0.000946383	0.752841
405809	lgals3bpb	lectin, galactoside-binding, soluble, 3 binding protein b	C	2	9.12548	33.0944	30.2444	3.62659	3.31428	-1.09423	0.000946383	0.000946383	0.771151
405821	rab5b	RAB5B, member RAS oncogene family	C	2	1.03662	2.90399	3.80782	2.8014	3.6733	1.31124	0.00878532	0.000946383	0.530633
405823	cacybp	calcyclin binding protein	C	2	2.36786	6.47694	9.62703	2.73536	4.06571	1.48635	0.0120735	0.000946383	0.265729
405835	srsf9	serine/arginine-rich splicing factor 9	C	2	1.89576	5.38491	4.71216	2.8405	2.48563	-1.14277	0.0379012	0.0775752	0.804102
405899	dip2ba	disco-interacting protein 2 homolog Ba	C	2	2.80487	11.2998	11.9272	4.02864	4.25232	1.05552	0.000946383	0.000946383	0.859445
406249	ddx39b	DEAD (Asp-Glu-Ala-Asp) box polypeptide 39Ab	C	2	6.87656	33.8898	50.7625	4.92831	7.38196	1.49787	0.000946383	0.000946383	0.0636962
406270	acbd3	acyl-Coenzyme A binding domain containing 3	C	2	3.21818	5.78924	9.72223	1.79892	3.02103	1.67936	0.199991	0.000946383	0.1536
406277	rbm4.3	RNA binding motif protein 4.3	C	2	3.36748	14.0757	12.6116	4.17989	3.74512	-1.11609	0.000946383	0.000946383	0.741243
406287	slc37a2	solute carrier family 37 (glucose-6-phosphate transporter), member 2	C	2	4.48231	13.5156	24.4505	3.01532	5.45489	1.80906	0.000946383	0.000946383	0.00583418
406289	txndc5	thioredoxin domain containing 5	C	2	3.30169	6.08976	9.26533	1.84444	2.80624	1.52146	0.0285133	0.000946383	0.0732089
406344	tram2	translocation associated membrane protein 2	C	2	1.286	3.39171	4.81144	2.63741	3.7414	1.41859	0.0879017	0.0175034	0.477144
406361	dok1b	docking protein 1b	C	2	1.93175	4.84686	3.97067	2.50905	2.05548	-1.22067	0.00458812	0.0354167	0.598446
406367	gapdhs	glyceraldehyde-3-phosphate dehydrogenase, spermatogenic	C	2	45.6738	327.145	331.323	7.16264	7.25412	1.01277	0.000946383	0.000946383	0.970362
406369	prpsap2	phosphoribosyl pyrophosphate synthetase-associated protein 2	C	2	3.1383	8.97758	8.18347	2.86065	2.60761	-1.09704	0.00391858	0.00645028	0.797006
406376	rtcb	RNA 2',3'-cyclic phosphate and 5'-OH ligase	C	2	2.35714	10.3486	11.7433	4.39032	4.98201	1.13477	0.000946383	0.000946383	0.749491
406383	cmpk	cytidylate kinase	C	2	5.77502	14.7825	16.9909	2.55973	2.94214	1.14939	0.000946383	0.000946383	0.682624
406431	prrx1a	paired related homeobox 1a	C	2	1.82327	7.47443	8.47505	4.09946	4.64827	1.13387	0.00583418	0.000946383	0.76364
406445	psma8	proteasome (prosome, macropain) subunit, alpha type, 8	C	2	11.6339	32.4878	59.9176	2.79251	5.15026	1.84431	0.000946383	0.000946383	0.000946383
406447	hmga1a	high mobility group AT-hook 1a	C	2	7.66897	28.514	31.4899	3.7181	4.10614	1.10437	0.000946383	0.000946383	0.74076
406457	rcc1	regulator of chromosome condensation 1	C	2	2.45493	9.17001	7.27493	3.73534	2.9634	-1.26049	0.000946383	0.000946383	0.52116
406467	abcf1	ATP-binding cassette, sub-family F (GCN20), member 1	C	2	3.3583	15.1212	12.8285	4.50264	3.81994	-1.17872	0.000946383	0.000946383	0.588887
406478	znf207a	zinc finger protein 207, a	C	2	2.34836	8.14077	7.82904	3.46658	3.33383	-1.03982	0.000946383	0.000946383	0.929788
406495	rbm22	RNA binding motif protein 22	C	2	2.24621	3.68634	5.86763	1.64114	2.61224	1.59172	0.339902	0.0160817	0.225864
406508	usp33	ubiquitin specific peptidase 33	C	2	2.60373	6.02801	7.28841	2.31514	2.79922	1.20909	0.000946383	0.000946383	0.563402
406517	ilf2	interleukin enhancer binding factor 2	C	2	7.74776	30.9772	40.5606	3.99821	5.23514	1.30937	0.000946383	0.000946383	0.292321
406569	rbfox2	RNA binding protein, fox-1 homolog (C. elegans) 2	C	2	0.952982	1.66131	2.91667	1.74328	3.06057	1.75564	0.262822	0.00583418	0.087649
406625	lgmn	legumain	C	2	21.328	238.348	622.346	11.1754	29.1798	2.61108	0.000946383	0.000946383	0.000946383
406641	cyp20a1	cytochrome P450, family 20, subfamily A, polypeptide 1	C	2	2.27017	5.0816	5.76445	2.23842	2.53922	1.13438	0.0615904	0.0217355	0.795732
406643	naa10	N(alpha)-acetyltransferase 10, NatA catalytic subunit	C	2	3.63588	11.4678	9.68079	3.15406	2.66257	-1.18459	0.000946383	0.00322377	0.663715
406645	ctsba	cathepsin Ba	C	2	19.1941	167.442	849.604	8.72362	44.2638	5.07402	0.000946383	0.000946383	0.000946383
406669	pdcd6ip	programmed cell death 6 interacting protein	C	2	6.77242	19.5173	25.8682	2.88188	3.81964	1.3254	0.000946383	0.000946383	0.333058
406672	uba2	ubiquitin-like modifier activating enzyme 2	C	2	2.02436	5.32926	5.16209	2.63257	2.54999	-1.03238	0.0115244	0.0160817	0.946949
406683	zgc:56304	zgc:56304	C	2	3.56973	9.35603	10.2408	2.62093	2.86879	1.09457	0.000946383	0.000946383	0.811833
406684	vps26b	VPS26 retromer complex component B	C	2	1.80679	5.75534	4.91085	3.1854	2.718	-1.17196	0.00176305	0.00821492	0.691536
406687	scamp2	secretory carrier membrane protein 2	C	2	2.74503	10.6603	11.7941	3.88349	4.29653	1.10636	0.00391858	0.00176305	0.850438
406704	spg21	spastic paraplegia 21 (autosomal recessive, Mast syndrome)	C	2	2.75727	8.40412	10.868	3.04799	3.94158	1.29318	0.0494876	0.0146431	0.578249
406757	canx	calnexin	C	2	6.82264	36.5391	46.5133	5.35557	6.81749	1.27297	0.000946383	0.000946383	0.34335
406758	prpf4bb	pre-mRNA processing factor 4Bb	C	2	1.82676	4.72848	3.92114	2.58845	2.1465	-1.20589	0.000946383	0.00458812	0.589456
406762	pgd	phosphogluconate dehydrogenase	C	2	4.81458	28.5445	21.4997	5.92876	4.46554	-1.32767	0.000946383	0.000946383	0.255139
406766	chmp4b	charged multivesicular body protein 4Bb	C	2	3.62693	12.0515	10.7767	3.32278	2.9713	-1.11829	0.000946383	0.000946383	0.740031
406773	ppig	peptidylprolyl isomerase G (cyclophilin G)	C	2	1.11843	2.86762	2.53908	2.56397	2.27022	-1.12939	0.00583418	0.0209128	0.792548
406788	cnot8	CCR4-NOT transcription complex, subunit 8	C	2	2.14099	6.17281	5.72234	2.88316	2.67275	-1.07872	0.0115244	0.0258214	0.864821
406797	snx5	sorting nexin 5	C	2	3.96336	16.8527	14.7402	4.25212	3.71912	-1.14332	0.000946383	0.000946383	0.65059
406799	sdr16c5b	short chain dehydrogenase/reductase family 16C, member 5b	C	2	2.96909	8.01916	11.1319	2.70088	3.74926	1.38816	0.00821492	0.000946383	0.325027
406820	actr2a	ARP2 actin-related protein 2a homolog (yeast)	C	2	8.00482	44.0042	50.0237	5.49721	6.2492	1.13679	0.000946383	0.000946383	0.655164
406852	nup133	nucleoporin 133	C	2	1.39778	4.5822	6.75828	3.2782	4.83501	1.4749	0.000946383	0.000946383	0.17931
407086	junba	jun B proto-oncogene a	C	2	5.65171	28.8017	20.9533	5.0961	3.70743	-1.37457	0.000946383	0.000946383	0.231896
407633	prrc2c	proline-rich coiled-coil 2C	C	2	2.22923	7.89509	7.42795	3.54162	3.33207	-1.06289	0.000946383	0.000946383	0.836501
407638	dctn1a	dynactin 1a	C	2	2.74953	4.7811	8.87104	1.73888	3.22638	1.85544	0.0631151	0.000946383	0.00989182
407673	rpia	ribose 5-phosphate isomerase A (ribose 5-phosphate epimerase)	C	2	1.55954	5.69213	6.09494	3.64988	3.90817	1.07077	0.00252891	0.00176305	0.894264
407684	vps25	vacuolar protein sorting 25 homolog (S. cerevisiae)	C	2	4.43383	11.5148	13.6873	2.59703	3.08702	1.18867	0.0146431	0.00322377	0.721956
407708	lmf2b	lipase maturation factor 2b	C	2	1.48508	4.887	6.67367	3.29073	4.49381	1.3656	0.00645028	0.000946383	0.382991
407981	epb41l3b	erythrocyte membrane protein band 4.1-like 3b	C	2	9.44262	22.3063	84.2061	2.3623	8.91766	3.77499	0.000946383	0.000946383	0.000946383
415101	rel	v-rel avian reticuloendotheliosis viral oncogene homolog	C	2	2.00882	4.89305	5.69595	2.43578	2.83547	1.16409	0.0361064	0.013118	0.717845
415148	sae1	SUMO1 activating enzyme subunit 1	C	2	1.29963	3.13662	5.84868	2.41347	4.50027	1.86464	0.145918	0.00645028	0.083305
415151	rac2	ras-related C3 botulinum toxin substrate 2 (rho family, small GTP binding protein Rac2)	C	2	4.11199	29.6797	24.4702	7.21784	5.95094	-1.21289	0.000946383	0.000946383	0.528355
415155	ppid	peptidylprolyl isomerase D	C	2	2.65012	5.02247	7.26086	1.89519	2.73982	1.44568	0.0392583	0.000946383	0.238163
415176	nudt5	nudix (nucleoside diphosphate linked moiety X)-type motif 5	C	2	1.80335	3.98139	4.46449	2.20777	2.47566	1.12134	0.0980015	0.0482577	0.809225
415181	psmc1b	proteasome 26S subunit, ATPase 1b	C	2	5.00942	8.53954	15.7487	1.7047	3.14382	1.84421	0.0907753	0.000946383	0.0136519
415185	mapk11	mitogen-activated protein kinase 11	C	2	1.6455	4.70341	4.16182	2.85835	2.52921	-1.13013	0.0392583	0.072152	0.782446
415195	cdk5rap3	CDK5 regulatory subunit associated protein 3	C	2	2.31565	4.23298	6.07201	1.82799	2.62216	1.43445	0.150346	0.00391858	0.366041
415204	arpc3	actin related protein 2/3 complex, subunit 3	C	2	16.3186	54.9936	81.8567	3.36999	5.01616	1.48848	0.000946383	0.000946383	0.0645635
415220	mpdu1b	mannose-P-dolichol utilization defect 1b	C	2	2.23472	5.01959	7.25965	2.24618	3.24857	1.44626	0.0729578	0.000946383	0.320043
415227	ptges3b	prostaglandin E synthase 3b (cytosolic)	C	2	6.81983	29.3508	40.8621	4.30374	5.99166	1.3922	0.000946383	0.000946383	0.165568
415244	ap3m2	adaptor-related protein complex 3, mu 2 subunit	C	2	1.22344	3.49475	3.64292	2.85649	2.9776	1.0424	0.0543617	0.0485573	0.930794
431776	snx7	sorting nexin 7	C	2	2.44709	3.84697	6.75611	1.57206	2.76088	1.75622	0.297012	0.000946383	0.056244
432372	cpsf1	cleavage and polyadenylation specific factor 1	C	2	1.56923	4.33033	5.27877	2.75953	3.36392	1.21902	0.000946383	0.000946383	0.559595
436587	ltv1	LTV1 ribosome biogenesis factor	C	2	2.16353	7.97291	6.67794	3.68514	3.08659	-1.19392	0.000946383	0.000946383	0.615589
436614	narf	nuclear prelamin A recognition factor	C	2	1.48749	5.89773	4.85729	3.96489	3.26543	-1.2142	0.000946383	0.000946383	0.61943
436615	gbp1	guanylate binding protein 1	C	2	1.71629	4.99398	10.0859	2.90975	5.87657	2.01961	0.000946383	0.000946383	0.00252891
436628	zgc:92139	zgc:92139	C	2	5.21952	12.8087	14.3269	2.454	2.74487	1.11853	0.000946383	0.000946383	0.747679
436643	tsr3	TSR3, 20S rRNA accumulation, homolog (S. cerevisiae)	C	2	0.959712	2.19132	2.70097	2.28331	2.81435	1.23258	0.0930129	0.0265446	0.74016
436653	clptm1l	CLPTM1-like	C	2	2.87241	6.13149	7.60304	2.13462	2.64692	1.24	0.0429222	0.007052	0.579888
436694	commd2	COMM domain containing 2	C	2	2.54303	5.92301	7.64839	2.32912	3.00759	1.2913	0.147517	0.0479831	0.675953
436734	txn	thioredoxin	C	2	10.2569	48.0557	72.246	4.68521	7.04365	1.50338	0.000946383	0.000946383	0.0692229
436799	atp6v1f	ATPase, H+ transporting, lysosomal, V1 subunit F	C	2	4.66409	9.93057	14.7707	2.12915	3.1669	1.4874	0.0457811	0.00176305	0.21634
436807	nop16	NOP16 nucleolar protein homolog (yeast)	C	2	3.1873	11.3825	8.96594	3.5712	2.81302	-1.26953	0.000946383	0.007052	0.577846
436808	rwdd1	RWD domain containing 1	C	2	4.25534	11.3779	11.6977	2.67379	2.74895	1.02811	0.000946383	0.000946383	0.945767
436817	polr2f	polymerase (RNA) II (DNA directed) polypeptide F	C	2	3.5898	12.7737	12.4289	3.55833	3.46228	-1.02774	0.000946383	0.000946383	0.95111
436832	slc35f6	solute carrier family 35, member F6	C	2	4.41773	21.0862	39.7828	4.77308	9.00526	1.88667	0.000946383	0.000946383	0.000946383
436845	srprb	signal recognition particle receptor, B subunit	C	2	3.71984	12.9982	12.255	3.49429	3.2945	-1.06064	0.00176305	0.00252891	0.894166
436861	sec63	SEC63 homolog, protein translocation regulator	C	2	3.51913	8.49267	8.70738	2.41329	2.4743	1.02528	0.000946383	0.000946383	0.943027
436875	zdhhc7	zinc finger, DHHC-type containing 7	C	2	1.44447	5.41994	4.98861	3.7522	3.45359	-1.08646	0.00322377	0.007052	0.881356
436895	irf8	interferon regulatory factor 8	C	2	4.73863	10.2336	13.3974	2.15961	2.82727	1.30916	0.007052	0.000946383	0.377472
436950	sumo3b	small ubiquitin-like modifier 3b	C	2	2.77792	5.39961	7.5578	1.94376	2.72067	1.39969	0.144184	0.0151084	0.38026
436970	denr	density-regulated protein	C	2	3.72343	12.3337	12.3888	3.31246	3.32725	1.00447	0.000946383	0.000946383	0.990398
436973	faah2a	fatty acid amide hydrolase 2a	C	2	0.904192	1.56166	2.52207	1.72713	2.78931	1.61499	0.36109	0.0217355	0.323133
436979	lygl1	lysozyme g-like 1	C	2	11.2127	42.9097	42.9721	3.82688	3.83245	1.00145	0.000946383	0.000946383	0.996497
436987	psmg1	proteasome (prosome, macropain) assembly chaperone 1	C	2	4.30034	11.6445	11.079	2.70781	2.57631	-1.05104	0.0104319	0.0201184	0.917884
436992	imp4	IMP4, U3 small nucleolar ribonucleoprotein, homolog (yeast)	C	2	2.92836	11.391	9.33355	3.88989	3.1873	-1.22044	0.000946383	0.000946383	0.604364
437018	impa1	inositol(myo)-1(or 4)-monophosphatase 1	C	2	1.79133	5.88908	6.02467	3.28755	3.36324	1.02302	0.0109948	0.00989182	0.960301
437021	tspan36	tetraspanin 36	C	2	11.3895	61.1626	71.0256	5.37009	6.23606	1.16126	0.000946383	0.000946383	0.593283
445026	dscr3	Down syndrome critical region 3	C	2	4.81161	8.24587	13.5111	1.71374	2.80802	1.63853	0.331492	0.0285133	0.133214
445115	grwd1	glutamate-rich WD repeat containing 1	C	2	3.78565	17.8609	13.9943	4.71805	3.69667	-1.2763	0.000946383	0.000946383	0.42455
445151	entpd1	ectonucleoside triphosphate diphosphohydrolase 1	C	2	6.22132	20.5414	20.6406	3.30178	3.31772	1.00483	0.000946383	0.000946383	0.987023
445153	itsn2b	intersectin 2b	C	2	2.03546	4.1096	4.60316	2.019	2.26148	1.1201	0.000946383	0.000946383	0.72627
445156	tm9sf1	transmembrane 9 superfamily member 1	C	2	1.41188	4.70485	5.67129	3.33233	4.01684	1.20541	0.00763558	0.00176305	0.660447
445164	tuba8l3	tubulin, alpha 8 like 3	C	2	8.1444	21.0484	30.2615	2.5844	3.71562	1.43771	0.000946383	0.000946383	0.132532
445172	phpt1	phosphohistidine phosphatase 1	C	2	1.19583	2.58473	3.23823	2.16145	2.70794	1.25283	0.122546	0.0273575	0.703626
445231	nup85	nucleoporin 85	C	2	1.89041	3.78902	5.21465	2.00434	2.75848	1.37625	0.194513	0.040643	0.491548
445255	ralba	v-ral simian leukemia viral oncogene homolog Ba (ras related)	C	2	1.84298	6.34958	5.48307	3.44528	2.97511	-1.15803	0.00878532	0.0385694	0.82212
445283	ciapin1	cytokine induced apoptosis inhibitor 1	C	2	2.8835	10.3422	9.55204	3.58668	3.31265	-1.08272	0.000946383	0.00583418	0.857049
445305	arpc4l	actin related protein 2/3 complex, subunit 4, like	C	2	4.497	21.7909	32.9819	4.84565	7.3342	1.51356	0.000946383	0.000946383	0.0700577
445382	nup205	nucleoporin 205	C	2	2.50979	4.84819	6.84032	1.93171	2.72546	1.4109	0.0146431	0.000946383	0.180461
445383	bud31	BUD31 homolog (S. cerevisiae)	C	2	3.76008	11.0805	13.0705	2.94688	3.47612	1.17959	0.0155757	0.00458812	0.726481
445398	snrnp70	small nuclear ribonucleoprotein 70 (U1)	C	2	2.57344	5.37709	6.22719	2.08946	2.41979	1.1581	0.00322377	0.000946383	0.687134
445404	snrpf	small nuclear ribonucleoprotein polypeptide F	C	2	3.08233	17.1048	22.6179	5.54931	7.33792	1.32231	0.00391858	0.000946383	0.501606
445405	sars	seryl-tRNA synthetase	C	2	6.75452	28.1497	21.7812	4.16754	3.22469	-1.29239	0.000946383	0.000946383	0.297239
445487	fuca2	fucosidase, alpha-L- 2, plasma	C	2	8.11223	17.3876	34.7056	2.14338	4.27818	1.996	0.00763558	0.000946383	0.000946383
445488	morc2	MORC family CW-type zinc finger 2	C	2	1.17428	3.24648	3.53755	2.76466	3.01253	1.08966	0.000946383	0.000946383	0.82324
445495	tmem144a	transmembrane protein 144a	C	2	1.1037	2.16292	3.56413	1.9597	3.22926	1.64783	0.311807	0.0419784	0.216848
445499	tnpo2	transportin 2 (importin 3, karyopherin beta 2b)	C	2	7.42294	32.4138	26.4225	4.36671	3.55957	-1.22675	0.000946383	0.000946383	0.476131
446115	nomo	nodal modulator	C	2	2.58536	8.89491	9.16156	3.44049	3.54363	1.02998	0.000946383	0.000946383	0.929232
447813	pdxdc1	pyridoxal-dependent decarboxylase domain containing 1	C	2	1.45494	2.15158	3.08859	1.47881	2.12283	1.4355	0.422234	0.0423071	0.334895
447815	rimkla	ribosomal modification protein rimK-like family member A	C	2	1.96095	5.21587	4.31224	2.65987	2.19906	-1.20955	0.000946383	0.00176305	0.574927
447841	zgc:92308	glycosylated lysosomal membrane protein	C	2	2.57843	5.48364	8.26561	2.12674	3.20568	1.50732	0.102605	0.00391858	0.250958
447875	smyd5	SMYD family member 5	C	2	1.50712	5.28601	6.34591	3.50736	4.21062	1.20051	0.0151084	0.00322377	0.707442
447905	entpd2a.1	ectonucleoside triphosphate diphosphohydrolase 2a, tandem duplicate 1	C	2	1.34096	3.8188	3.41563	2.84781	2.54715	-1.11804	0.00391858	0.00391858	0.772245
447922	snrpg	small nuclear ribonucleoprotein polypeptide G	C	2	6.67904	25.3802	25.3469	3.79998	3.79499	-1.00131	0.00322377	0.00322377	0.997019
447938	rassf2a	Ras association (RalGDS/AF-6) domain family member 2a	C	2	2.47358	11.5773	10.7321	4.68038	4.33869	-1.07875	0.000946383	0.000946383	0.890657
447939	fkbp2	FK506 binding protein 2	C	2	3.19928	13.3379	17.8045	4.16903	5.56516	1.33488	0.00583418	0.00252891	0.472635
449649	galca	galactosylceramidase a	C	2	1.57013	3.18336	5.68207	2.02745	3.61885	1.78493	0.0852762	0.00176305	0.0238108
449661	tars	threonyl-tRNA synthetase	C	2	4.59023	18.9893	15.2396	4.1369	3.32001	-1.24605	0.000946383	0.000946383	0.431188
449731	im:6912630	im:6912630	C	2	1.42354	2.82457	4.83221	1.98419	3.3945	1.71078	0.297884	0.0340118	0.243077
449803	c1qc	complement component 1, q subcomponent, C chain	C	2	12.6942	35.2595	62.2735	2.77761	4.90567	1.76615	0.000946383	0.000946383	0.00391858
450022	ctsz	cathepsin Z	C	2	8.46586	74.3902	254.356	8.78708	30.0449	3.41921	0.000946383	0.000946383	0.000946383
450031	tmem189	transmembrane protein 189	C	2	4.39297	13.5485	13.1774	3.08413	2.99966	-1.02816	0.00458812	0.00523168	0.946728
450062	eif1axa	eukaryotic translation initiation factor 1A, X-linked, a	C	2	4.7334	14.913	15.797	3.15059	3.33735	1.05928	0.000946383	0.000946383	0.883852
474324	dpf2	D4, zinc and double PHD fingers family 2	C	2	3.99663	8.32293	9.91869	2.08249	2.48176	1.19173	0.0361064	0.046666	0.785485
492364	cbl	Cbl proto-oncogene, E3 ubiquitin protein ligase	C	2	2.0248	6.32293	6.03134	3.12274	2.97873	-1.04835	0.000946383	0.000946383	0.895377
492492	cope	coatomer protein complex, subunit epsilon	C	2	5.63361	17.4274	25.6314	3.09347	4.54973	1.47075	0.000946383	0.000946383	0.128424
492678	snx11	sorting nexin 11	C	2	1.34951	3.56377	5.56135	2.64079	4.12101	1.56052	0.00391858	0.000946383	0.0522733
493616	fubp3	far upstream element (FUSE) binding protein 3	C	2	5.8897	16.4915	18.9524	2.80006	3.21789	1.14922	0.007052	0.00322377	0.73956
494103	cdk11b	cyclin-dependent kinase 11B	C	2	2.24749	5.82636	7.12538	2.59239	3.17037	1.22296	0.000946383	0.000946383	0.577376
494155	serpinb1l1	serpin peptidase inhibitor, clade B (ovalbumin), member 1, like 1	C	2	1.55001	3.79885	4.90819	2.45086	3.16655	1.29202	0.0628133	0.0151084	0.59821
503709	pqlc2	PQ loop repeat containing 2	C	2	1.5047	4.22697	5.98268	2.80918	3.976	1.41536	0.0895526	0.0192722	0.340006
503737	dpp7	dipeptidyl-peptidase 7	C	2	7.95392	13.8399	28.7896	1.74001	3.61955	2.08019	0.0392583	0.000946383	0.000946383
503759	acp2	acid phosphatase 2, lysosomal	C	2	2.18195	4.73075	10.0169	2.16813	4.5908	2.1174	0.0672899	0.000946383	0.0179514
503767	rbm8a	RNA binding motif protein 8A	C	2	7.7417	27.3961	26.3434	3.53877	3.40279	-1.03996	0.000946383	0.000946383	0.914453
541345	zgc:110340	zgc:110340	C	2	8.47114	38.9205	48.7818	4.59448	5.75859	1.25337	0.000946383	0.000946383	0.467733
541413	slc39a9	solute carrier family 39, member 9	C	2	2.2603	4.66753	6.69013	2.065	2.95984	1.43333	0.087649	0.00583418	0.367467
541530	ikbkg	inhibitor of kappa light polypeptide gene enhancer in B-cells, kinase gamma	C	2	2.0514	5.48521	5.65368	2.67389	2.75601	1.03071	0.000946383	0.000946383	0.940904
541548	eif2b4	eukaryotic translation initiation factor 2B, subunit 4 delta	C	2	2.33401	5.43753	5.79428	2.32969	2.48254	1.06561	0.00252891	0.00176305	0.879032
550136	tnrc5	trinucleotide repeat containing 5	C	2	1.59494	5.40805	5.04981	3.39075	3.16614	-1.07094	0.000946383	0.000946383	0.878116
550244	snrpd2	small nuclear ribonucleoprotein D2 polypeptide	C	2	5.60472	24.9683	26.6794	4.45487	4.76017	1.06853	0.000946383	0.000946383	0.867012
550267	kif3a	kinesin family member 3A	C	2	1.259	1.96324	3.41193	1.55936	2.71003	1.73791	0.271891	0.000946383	0.0700577
550348	prmt3	protein arginine methyltransferase 3	C	2	3.03403	6.95758	7.3563	2.29318	2.4246	1.05731	0.0516533	0.0389249	0.901187
550349	pdss1	prenyl (decaprenyl) diphosphate synthase, subunit 1	C	2	2.75986	7.10624	6.51976	2.57486	2.36235	-1.08995	0.00934228	0.0234094	0.844482
550491	zgc:112426	FSHD region gene 1	C	2	1.18431	3.02192	3.80025	2.55163	3.20883	1.25756	0.0740236	0.0188364	0.724737
550609	rpz4	rapunzel 4	C	2	2.70128	4.85174	8.0166	1.79609	2.9677	1.65231	0.172204	0.00523168	0.107867
552960	cybrd1	cytochrome b reductase 1	C	2	2.98294	8.70219	10.3672	2.91732	3.4755	1.19133	0.0842858	0.0435889	0.719457
553000	im:6904482	im:6904482	C	2	1.21349	2.92384	2.56654	2.40945	2.11501	-1.13921	0.0242287	0.0770224	0.806496
553020	paf1	PAF1 homolog, Paf1/RNA polymerase II complex component	C	2	1.75798	2.78401	4.21434	1.58364	2.39726	1.51377	0.339208	0.0151084	0.315295
553187	dnmt3aa	DNA (cytosine-5-)-methyltransferase 3 alpha a	C	2	2.4127	6.26301	7.68495	2.59585	3.18521	1.22704	0.00176305	0.000946383	0.560563
553288	uggt1	UDP-glucose glycoprotein glucosyltransferase 1	C	2	2.32684	6.59976	6.16042	2.83636	2.64755	-1.07132	0.000946383	0.000946383	0.863927
553292	setdb1a	SET domain, bifurcated 1a	C	2	1.03413	1.4976	1.96858	1.44817	1.90361	1.31449	0.371038	0.03961	0.491199
553330	npc1	Niemann-Pick disease, type C1	C	2	6.2594	21.3162	29.0349	3.40547	4.63861	1.3621	0.000946383	0.000946383	0.238916
553404	lrrc47	leucine rich repeat containing 47	C	2	2.14419	7.54697	6.22889	3.51973	2.90501	-1.21161	0.000946383	0.00322377	0.632443
553407	sec24d	SEC24 homolog D, COPII coat complex component	C	2	3.71186	8.26876	11.3729	2.22766	3.06394	1.37541	0.00176305	0.000946383	0.264391
553453	samhd1	SAM domain and HD domain 1	C	2	0.685875	1.5526	2.06968	2.26368	3.01758	1.33304	0.127633	0.0209128	0.609286
553550	tsen54	TSEN54 tRNA splicing endonuclease subunit	C	2	1.27131	2.7993	3.63814	2.2019	2.86173	1.29966	0.165725	0.0435889	0.695829
553591	ttc39c	tetratricopeptide repeat domain 39C	C	2	2.19074	6.3263	7.0391	2.88775	3.21312	1.11267	0.000946383	0.000946383	0.821264
553636	trnau1apa	tRNA selenocysteine 1 associated protein 1a	C	2	1.40936	4.35403	4.72826	3.08937	3.3549	1.08595	0.041648	0.0269537	0.882277
553668	galnt7	UDP-N-acetyl-alpha-D-galactosamine: polypeptide N-acetylgalactosaminyltransferase 7	C	2	1.4941	2.61647	3.67292	1.7512	2.45828	1.40377	0.125286	0.00458812	0.347029
553715	ddx47	DEAD (Asp-Glu-Ala-Asp) box polypeptide 47	C	2	2.55174	8.44302	10.7469	3.30873	4.2116	1.27287	0.000946383	0.000946383	0.554012
553729	dbnlb	drebrin-like b	C	2	3.40374	16.3527	19.4176	4.80433	5.70478	1.18742	0.000946383	0.000946383	0.588572
553733	polr1e	polymerase (RNA) I polypeptide E	C	2	1.54006	5.63938	6.45239	3.66179	4.1897	1.14417	0.0205289	0.0104319	0.784208
553789	tdg	thymine DNA glycosylase, tandem duplicate 1	C	2	1.48638	3.22396	3.21847	2.169	2.16531	-1.00171	0.0429222	0.0439307	0.99655
553981	sptlc1	serine palmitoyltransferase, long chain base subunit 1	C	2	1.51115	5.21356	4.61603	3.45006	3.05465	-1.12945	0.000946383	0.00458812	0.781928
554019	lims1	LIM and senescent cell antigen-like domains 1	C	2	2.54316	10.1851	12.8201	4.0049	5.04101	1.25871	0.000946383	0.000946383	0.692101
554104	uchl3	ubiquitin carboxyl-terminal esterase L3 (ubiquitin thiolesterase)	C	2	4.19111	8.85525	13.6187	2.11287	3.24943	1.53792	0.0412828	0.000946383	0.175948
554106	sarnp	SAP domain containing ribonucleoprotein	C	2	4.90242	9.56692	19.6562	1.95147	4.00949	2.0546	0.107867	0.000946383	0.021323
554532	slc9a7	solute carrier family 9, subfamily A (NHE7, cation proton antiporter 7), member 7	C	2	1.51428	4.01745	7.7461	2.65304	5.11537	1.92811	0.0745854	0.000946383	0.0385694
554861	actr2b	ARP2 actin-related protein 2b homolog (yeast)	C	2	7.04333	16.3777	22.363	2.32528	3.17506	1.36545	0.000946383	0.000946383	0.415414
554967	psmd1	proteasome 26S subunit, non-ATPase 1	C	2	7.36428	21.9463	31.3175	2.9801	4.25262	1.42701	0.000946383	0.000946383	0.106095
554998	pdia4	protein disulfide isomerase family A, member 4	C	2	5.61976	20.5381	25.7425	3.65462	4.58071	1.2534	0.000946383	0.000946383	0.39131
555257	synrg	synergin, gamma	C	2	1.20694	3.48629	3.26229	2.88854	2.70294	-1.06866	0.000946383	0.000946383	0.873301
555279	tmem209	transmembrane protein 209	C	2	1.0831	2.28978	3.26727	2.1141	3.01659	1.42689	0.163011	0.0321824	0.437436
555294	sipa1	signal-induced proliferation-associated 1	C	2	0.874354	2.30339	2.31276	2.63439	2.64511	1.00407	0.00523168	0.00391858	0.992618
555521	prkcq	protein kinase C, theta	C	2	2.04869	5.22275	6.38516	2.54931	3.1167	1.22257	0.0340118	0.00763558	0.671893
555643	hnrnpm	heterogeneous nuclear ribonucleoprotein M	C	2	5.22504	15.0896	14.0289	2.88794	2.68494	-1.07561	0.000946383	0.000946383	0.835498
555764	gon4l	gon-4-like (C. elegans)	C	2	0.608228	1.43815	1.6178	2.36449	2.65986	1.12492	0.00458812	0.000946383	0.776294
555770	zc3h18	zinc finger CCCH-type containing 18	C	2	1.25395	2.70395	3.20507	2.15635	2.55598	1.18533	0.00878532	0.000946383	0.684454
556162	pdia5	protein disulfide isomerase family A, member 5	C	2	1.74473	4.39073	9.08254	2.51657	5.2057	2.06857	0.00989182	0.000946383	0.00322377
556198	srgap2a	SLIT-ROBO Rho GTPase activating protein 2	C	2	2.72422	7.16711	5.82701	2.63089	2.13896	-1.22998	0.000946383	0.00391858	0.53532
556237	man1b1	mannosidase, alpha, class 1B, member 1b	C	2	1.91892	6.20409	7.54712	3.23312	3.933	1.21647	0.000946383	0.000946383	0.579015
556277	cblb	Cbl proto-oncogene B, E3 ubiquitin protein ligase	C	2	2.56321	4.45564	6.36154	1.7383	2.48186	1.42775	0.0780846	0.000946383	0.179897
556291	gnpda2	glucosamine-6-phosphate deaminase 2	C	2	3.16646	9.44578	12.8606	2.98307	4.06151	1.36152	0.0205289	0.000946383	0.363463
556307	prss16	protease, serine, 16 (thymus)	C	2	3.69879	6.27738	12.3272	1.69714	3.33277	1.96375	0.347968	0.0146431	0.00878532
556399	cfp	complement factor properdin	C	2	2.37801	8.57081	9.14085	3.60419	3.84391	1.06651	0.000946383	0.000946383	0.837562
556454	csk	c-src tyrosine kinase	C	2	4.16949	8.67086	11.4122	2.0796	2.73707	1.31616	0.00322377	0.000946383	0.29863
556540	fam129bb	family with sequence similarity 129, member Bb	C	2	2.89966	13.1681	12.0404	4.54126	4.15235	-1.09366	0.000946383	0.000946383	0.779851
556726	ctnnd1	catenin (cadherin-associated protein), delta 1	C	2	2.78245	7.44247	6.50765	2.67479	2.33882	-1.14365	0.000946383	0.00176305	0.672461
556727	LOC556727	pleckstrin homology domain-containing family G member 1-like	C	2	1.54112	3.24392	2.98826	2.10491	1.93902	-1.08555	0.0179514	0.041648	0.845248
556951	zgc:172352	zgc:172352	C	2	3.1486	13.2757	18.9414	4.21638	6.01582	1.42677	0.000946383	0.000946383	0.113007
557037	pparg	peroxisome proliferator-activated receptor gamma	C	2	4.2205	12.6283	25.8155	2.99213	6.11669	2.04426	0.0205289	0.000946383	0.000946383
557061	igf2r	insulin-like growth factor 2 receptor	C	2	7.01473	19.4089	27.6076	2.76688	3.93566	1.42242	0.000946383	0.000946383	0.122324
557196	slc24a3	solute carrier family 24 (sodium/potassium/calcium exchanger), member 3	C	2	0.957414	1.75961	2.33886	1.83788	2.44289	1.32919	0.148514	0.0179514	0.467277
557263	trrap	transformation/transcription domain-associated protein	C	2	2.02126	4.36806	4.41185	2.16106	2.18272	1.01003	0.000946383	0.000946383	0.973358
557341	cmklr1	chemokine-like receptor 1	C	2	3.85336	12.4456	20.4577	3.2298	5.30905	1.64377	0.0399513	0.00176305	0.183379
557584	clcn5	chloride channel, voltage-sensitive 5b	C	2	2.30248	6.98197	6.77481	3.03237	2.9424	-1.03058	0.000946383	0.000946383	0.937918
557721	slc45a4	solute carrier family 45, member 4	C	2	1.32218	3.07747	3.25639	2.32757	2.46289	1.05814	0.0115244	0.00763558	0.893883
557738	ccny	cyclin Y	C	2	1.87239	4.17116	4.87486	2.22772	2.60355	1.16871	0.0385694	0.0146431	0.721343
557798	mfap3l	microfibrillar-associated protein 3-like	C	2	2.67316	6.79062	6.65792	2.5403	2.49066	-1.01993	0.000946383	0.000946383	0.961535
557919	adpgk	ADP-dependent glucokinase	C	2	1.19688	2.10566	3.48038	1.75929	2.90788	1.65287	0.252327	0.00878532	0.169937
558034	si:dkey-60b12.7	xenotropic and polytropic retrovirus receptor 1b	C	2	1.39993	5.24155	5.64798	3.74415	4.03447	1.07754	0.000946383	0.000946383	0.833343
558045	parp4	poly (ADP-ribose) polymerase family, member 4	C	2	1.6153	3.78478	3.25311	2.34308	2.01394	-1.16343	0.000946383	0.00763558	0.615784
558071	atf6	activating transcription factor 6	C	2	2.98001	12.2501	13.4657	4.11076	4.51868	1.09923	0.000946383	0.000946383	0.785325
558153	ap2a1	adaptor-related protein complex 2, alpha 1 subunit	C	2	4.59645	16.1206	14.2539	3.50718	3.10107	-1.13096	0.000946383	0.000946383	0.679943
558344	chd4a	chromodomain helicase DNA binding protein 4a	C	2	2.25978	10.1262	9.73141	4.48106	4.30635	-1.04057	0.000946383	0.000946383	0.900249
558545	ubash3ba	ubiquitin associated and SH3 domain containing Ba	C	2	3.79355	13.9741	10.9131	3.68365	2.87675	-1.28049	0.000946383	0.000946383	0.329665
558606	im:7158001	leucine zipper protein 1	C	2	1.91377	3.96695	4.02048	2.07285	2.10082	1.01349	0.00176305	0.00176305	0.966131
558760	taf15	TAF15 RNA polymerase II, TATA box binding protein (TBP)-associated factor	C	2	4.3009	12.5271	15.299	2.91267	3.55716	1.22127	0.000946383	0.000946383	0.571946
558761	LOC558761	uncharacterized LOC558761	C	2	2.78753	5.2338	7.70959	1.87758	2.76574	1.47304	0.130507	0.00458812	0.265284
558865	wdr11	WD repeat domain 11	C	2	1.0812	2.46215	2.76454	2.27724	2.55692	1.12282	0.021323	0.00878532	0.805851
558883	tprb	translocated promoter region b, nuclear basket protein	C	2	1.42728	3.34407	4.48637	2.34297	3.1433	1.34159	0.000946383	0.000946383	0.353888
558885	bap1	BRCA1 associated protein-1 (ubiquitin carboxy-terminal hydrolase)	C	2	0.672131	1.14083	1.62504	1.69733	2.41774	1.42444	0.373118	0.0340118	0.552353
558917	snx9b	sorting nexin 9b	C	2	3.61469	13.2227	19.6138	3.65805	5.42614	1.48334	0.000946383	0.000946383	0.0628133
558924	abca1a	ATP-binding cassette, sub-family A (ABC1), member 1A	C	2	6.86773	12.3212	26.7365	1.79407	3.89306	2.16996	0.000946383	0.000946383	0.000946383
558940	sacm1la	SAC1 suppressor of actin mutations 1-like a (yeast)	C	2	1.65863	4.12266	4.58045	2.48558	2.76159	1.11104	0.0716256	0.0451657	0.840359
559072	gba	glucosidase, beta, acid	C	2	2.07385	2.99461	4.54674	1.44399	2.19242	1.51831	0.352873	0.00934228	0.109026
559103	inpp5d	inositol polyphosphate-5-phosphatase, 145kDa	C	2	2.28976	10.3924	10.0643	4.53864	4.39535	-1.0326	0.000946383	0.000946383	0.923124
559154	ptprc	protein tyrosine phosphatase, receptor type, C	C	2	2.51512	8.49504	8.87501	3.37759	3.52866	1.04473	0.000946383	0.000946383	0.889998
559308	slc36a1	solute carrier family 36 (proton/amino acid symporter), member 1	C	2	2.30577	9.18894	10.0019	3.98519	4.33777	1.08847	0.007052	0.00523168	0.860131
559409	si:ch211-217k17.7	si:ch211-217k17.7	C	2	2.51005	11.9827	12.4361	4.77389	4.95452	1.03784	0.000946383	0.000946383	0.92286
559853	tox4	TOX high mobility group box family member 4 a	C	2	0.593722	1.54885	1.55415	2.60871	2.61764	1.00342	0.0307739	0.0277583	0.994363
560041	zc3h13	zinc finger CCCH-type containing 13	C	2	1.44931	2.75609	3.28063	1.90166	2.26358	1.19032	0.00763558	0.000946383	0.617261
560102	ano5b	anoctamin 5b	C	2	1.57336	5.12768	5.60655	3.25906	3.56342	1.09339	0.000946383	0.000946383	0.81258
560219	man2a1	mannosidase, alpha, class 2A, member 1	C	2	3.34698	7.54442	12.1047	2.2541	3.6166	1.60446	0.0336409	0.000946383	0.0919957
560362	dis3l	DIS3 like exosome 3'-5' exoribonuclease	C	2	1.07497	1.61149	2.45153	1.4991	2.28056	1.52128	0.433435	0.03961	0.354989
560371	LOC560371	active breakpoint cluster region-related protein	C	2	2.49323	5.18804	7.91844	2.08085	3.17598	1.52629	0.0827874	0.00391858	0.21634
560400	actn1	actinin, alpha 1	C	2	2.67379	11.0244	9.26012	4.12314	3.46329	-1.19052	0.000946383	0.000946383	0.573916
560447	LOC560447	deleted in malignant brain tumors 1 protein-like	C	2	2.56966	7.11545	16.0504	2.76902	6.24612	2.25571	0.000946383	0.000946383	0.000946383
560575	ints3	integrator complex subunit 3	C	2	1.603	2.88912	3.30425	1.80232	2.06129	1.14369	0.0577408	0.0115244	0.744939
560765	robo4	roundabout, axon guidance receptor, homolog 4 (Drosophila)	C	2	1.77509	4.96376	4.87683	2.79634	2.74737	-1.01783	0.000946383	0.00176305	0.959297
560788	parp1	poly (ADP-ribose) polymerase 1	C	2	1.35517	2.09027	3.70955	1.54244	2.73733	1.77468	0.263588	0.000946383	0.0321824
560827	prps1b	phosphoribosyl pyrophosphate synthetase 1B	C	2	0.803895	1.51013	2.76644	1.87852	3.4413	1.83192	0.378474	0.0336409	0.267153
560944	pfkpa	phosphofructokinase, platelet a	C	2	4.12983	25.1741	18.8718	6.09567	4.56963	-1.33395	0.000946383	0.000946383	0.232538
560956	myo9b	myosin IXb	C	2	1.3596	4.37179	4.84842	3.2155	3.56606	1.10902	0.000946383	0.000946383	0.790465
561095	baz2ba	bromodomain adjacent to zinc finger domain, 2Ba	C	2	1.68258	3.65717	3.37251	2.17355	2.00437	-1.08441	0.000946383	0.000946383	0.815539
561142	qpctla	glutaminyl-peptide cyclotransferase-like a	C	2	1.55267	3.20693	3.78574	2.06543	2.43821	1.18049	0.0927453	0.0281282	0.730137
561195	trpv1	transient receptor potential cation channel, subfamily V, member 1	C	2	2.87028	14.738	20.667	5.13469	7.20034	1.40229	0.000946383	0.000946383	0.166317
561279	pdzd8	PDZ domain containing 8	C	2	1.14908	2.33574	2.28115	2.0327	1.9852	-1.02393	0.0136519	0.0165563	0.949796
561325	LOC561325	thiosulfate sulfurtransferase/rhodanese-like domain-containing protein 1	C	2	0.851261	2.10596	4.08596	2.47393	4.79989	1.94019	0.251417	0.0225555	0.317359
561431	myh9b	myosin, heavy chain 9b, non-muscle	C	2	9.31565	39.878	54.224	4.28075	5.82074	1.35975	0.000946383	0.000946383	0.177522
561607	hephl1	hephaestin-like 1a	C	2	4.22866	12.2344	10.5307	2.89321	2.49032	-1.16178	0.000946383	0.0146431	0.714541
561662	si:dkey-27b3.2	si:dkey-27b3.2	C	2	3.83339	8.77066	9.32289	2.28796	2.43202	1.06296	0.0151084	0.013118	0.899725
561771	acap1	ArfGAP with coiled-coil, ankyrin repeat and PH domains 1	C	2	1.48145	3.60981	3.16296	2.43667	2.13504	-1.14128	0.0160817	0.0448493	0.738842
561830	gigfy2	GRB10 interacting GYF protein 2	C	2	2.73248	7.22227	6.78241	2.64312	2.48214	-1.06485	0.000946383	0.000946383	0.849068
561914	malt1b	MALT1 paracaspase b	C	2	1.23309	3.43478	2.87479	2.78551	2.33137	-1.19479	0.0454615	0.10422	0.697046
562037	eprs	glutamyl-prolyl-tRNA synthetase	C	2	5.86057	13.2387	17.0445	2.25894	2.90833	1.28748	0.000946383	0.000946383	0.3008
562166	ap1b1	adaptor-related protein complex 1, beta 1 subunit	C	2	3.53818	10.242	9.59385	2.89471	2.71152	-1.06756	0.000946383	0.000946383	0.841962
562194	dapk3	death-associated protein kinase 3	C	2	1.98464	6.01909	8.15981	3.03284	4.11148	1.35566	0.00458812	0.000946383	0.474598
562199	LOC562199	unconventional myosin-IXa-like	C	2	1.94998	4.1177	7.85022	2.11166	4.0258	1.90646	0.000946383	0.000946383	0.000946383
562208	uhrf1bp1l	UHRF1 binding protein 1-like	C	2	1.6714	4.79079	4.24808	2.86633	2.54163	-1.12775	0.00252891	0.00821492	0.74553
562348	supt16h	suppressor of Ty 16 homolog (S. cerevisiae)	C	2	3.20494	10.1932	11.1917	3.18047	3.49202	1.09796	0.000946383	0.000946383	0.785478
562355	ep400	E1A binding protein p400	C	2	1.4881	3.06664	3.07651	2.06078	2.06741	1.00322	0.00252891	0.00322377	0.991539
562399	enpp1	ectonucleotide pyrophosphatase/phosphodiesterase 1	C	2	5.22106	19.7675	32.369	3.78611	6.1997	1.63749	0.000946383	0.000946383	0.00934228
562437	ubfd1	ubiquitin family domain containing 1	C	2	3.30614	6.61701	8.19258	2.00143	2.47799	1.23811	0.116606	0.0201184	0.691229
562445	arl8bb	ADP-ribosylation factor-like 8Bb	C	2	1.18645	3.07972	5.94468	2.59574	5.01048	1.93027	0.263588	0.0451657	0.183379
562529	flna	filamin A, alpha (actin binding protein 280)	C	2	13.1584	67.3872	56.5388	5.12123	4.29678	-1.19188	0.000946383	0.000946383	0.600539
562585	itpr2	inositol 1,4,5-trisphosphate receptor, type 2	C	2	1.73662	4.18548	5.25323	2.41013	3.02497	1.25511	0.000946383	0.000946383	0.440969
562779	usp34	ubiquitin specific peptidase 34	C	2	2.50954	6.52573	5.67301	2.60037	2.26058	-1.15031	0.000946383	0.000946383	0.665659
562780	strn4	striatin, calmodulin binding protein 4	C	2	1.74456	3.71595	3.75166	2.13002	2.15049	1.00961	0.00878532	0.007052	0.979428
562808	map1sa	microtubule-associated protein 1Sa	C	2	1.85144	5.14611	4.5617	2.77952	2.46387	-1.12811	0.000946383	0.000946383	0.704935
562940	LOC562940	pleckstrin homology domain-containing family O member 1-like	C	2	4.06456	12.58	14.9349	3.09505	3.67442	1.18719	0.000946383	0.000946383	0.572297
562946	col12a1	collagen, type XII, alpha 1	C	2	2.4888	4.70348	6.25484	1.88986	2.5132	1.32983	0.00458812	0.000946383	0.294621
563030	iqgap2	IQ motif containing GTPase activating protein 2	C	2	0.762898	2.2658	2.01904	2.96999	2.64654	-1.12222	0.000946383	0.00252891	0.799803
563215	vps41	vacuolar protein sorting 41 homolog (S. cerevisiae)	C	2	1.74623	3.63134	5.35366	2.07953	3.06584	1.47429	0.0225555	0.000946383	0.184749
563257	lonp1	lon peptidase 1, mitochondrial	C	2	3.07826	9.97755	8.4345	3.2413	2.74002	-1.18295	0.000946383	0.000946383	0.622984
563316	LOC563316	AP-3 complex subunit beta-1	C	2	2.24319	7.72965	10.7092	3.44583	4.77409	1.38547	0.000946383	0.000946383	0.205367
563359	ap3d1	adaptor-related protein complex 3, delta 1 subunit	C	2	3.82688	9.14454	10.8613	2.38955	2.83816	1.18774	0.000946383	0.000946383	0.586327
563381	si:ch211-195b21.5	si:ch211-195b21.5	C	2	1.14722	2.82929	3.17559	2.46621	2.76807	1.1224	0.00583418	0.000946383	0.791203
563392	nup62l	nucleoporin 62 like	C	2	3.53347	8.07784	9.72253	2.28609	2.75155	1.20361	0.0146431	0.00322377	0.651483
563454	zgc:163107	zgc:163107	C	2	2.11216	5.66014	4.70905	2.67979	2.22949	-1.20197	0.00322377	0.0238108	0.644221
563626	tbc1d12a	TBC1 domain family, member 12a	C	2	2.1922	3.65575	5.4723	1.66762	2.49626	1.4969	0.0910113	0.00252891	0.126578
563720	cc2d1b	coiled-coil and C2 domain containing 1B	C	2	1.4691	4.01398	4.12496	2.73227	2.80781	1.02765	0.000946383	0.000946383	0.944717
563727	map3k8	mitogen-activated protein kinase kinase kinase 8	C	2	2.82866	5.10173	9.08078	1.80359	3.21028	1.77994	0.13276	0.000946383	0.0307739
563803	ccr12a	chemokine (C-C motif) receptor 12a	C	2	4.18117	31.1187	25.1842	7.44258	6.02324	-1.23564	0.000946383	0.000946383	0.551836
563907	antxr1c	anthrax toxin receptor 1c	C	2	1.96889	8.6273	7.87154	4.38181	3.99796	-1.09601	0.000946383	0.000946383	0.81258
564048	plekhm1	pleckstrin homology domain containing, family M (with RUN domain) member 1	C	2	1.2707	3.15122	3.86751	2.47991	3.04361	1.22731	0.0104319	0.000946383	0.641242
564207	fam193a	family with sequence similarity 193, member A	C	2	0.869769	1.93917	2.47456	2.22952	2.84508	1.27609	0.062491	0.0155757	0.589581
564338	ngfrb	nerve growth factor receptor b	C	2	2.66916	5.28363	7.93869	1.97951	2.97423	1.50251	0.168966	0.0115244	0.326037
564632	usp10	ubiquitin specific peptidase 10	C	2	5.23247	16.7691	14.5507	3.20482	2.78085	-1.15246	0.000946383	0.000946383	0.626036
564750	pi4k2b	phosphatidylinositol 4-kinase type 2 beta	C	2	1.21503	3.61176	4.3468	2.97257	3.57752	1.20351	0.00391858	0.000946383	0.663583
564764	zgc:175264	zgc:175264	C	2	1.99162	4.38975	4.94526	2.20411	2.48303	1.12655	0.00763558	0.00252891	0.760985
564924	atp7a	ATPase, Cu++ transporting, alpha polypeptide	C	2	3.94458	12.9229	14.3093	3.27612	3.62759	1.10728	0.000946383	0.000946383	0.750223
564960	gata1b	GATA binding protein 1b	C	2	3.80909	8.94484	9.13447	2.34829	2.39807	1.0212	0.0507607	0.0454615	0.96682
565037	akap9	A kinase (PRKA) anchor protein 9	C	2	1.16604	2.08645	2.45057	1.78935	2.10162	1.17452	0.0151084	0.000946383	0.643094
565155	hsp90aa1.2	heat shock protein 90, alpha (cytosolic), class A member 1, tandem duplicate 2	C	2	3.26215	8.43101	10.478	2.58449	3.21199	1.24279	0.000946383	0.000946383	0.516973
565232	hspa14	heat shock protein 14	C	2	3.66101	10.9981	9.60792	3.00412	2.62439	-1.14469	0.000946383	0.00322377	0.691493
565295	LOC565295	ceramide synthase 2-like	C	2	4.06889	17.2596	14.7777	4.24184	3.63188	-1.16795	0.000946383	0.000946383	0.647197
565444	si:ch211-208h7.4	si:ch211-208h7.4	C	2	1.54557	3.36602	3.84658	2.17785	2.48878	1.14277	0.00583418	0.000946383	0.719913
565503	osbpl1a	oxysterol binding protein-like 1A	C	2	1.26795	2.74159	3.72474	2.16222	2.93761	1.35861	0.0269537	0.000946383	0.420109
565801	gmip	GEM interacting protein	C	2	1.76348	5.86679	5.20699	3.32683	2.95268	-1.12671	0.000946383	0.000946383	0.780776
565852	vps11	vacuolar protein sorting 11	C	2	1.91264	4.09039	4.5603	2.13861	2.3843	1.11488	0.007052	0.000946383	0.794107
565918	si:ch211-199g17.1	family with sequence similarity 83, member Hb	C	2	0.843776	1.75679	2.75474	2.08206	3.26478	1.56805	0.0790586	0.00252891	0.185437
565999	son	SON DNA binding protein	C	2	0.885937	2.03928	1.84967	2.30183	2.08781	-1.10251	0.0209128	0.0525657	0.849115
566018	recql	RecQ helicase-like	C	2	1.68104	3.81669	3.31821	2.27043	1.9739	-1.15023	0.040643	0.106291	0.779268
566033	cwc22	CWC22 spliceosome-associated protein homolog (S. cerevisiae)	C	2	1.60136	5.4682	5.21938	3.41472	3.25934	-1.04767	0.000946383	0.000946383	0.906396
566078	man1a1	mannosidase, alpha, class 1A, member 1	C	2	1.76036	5.87568	7.17925	3.33777	4.07829	1.22186	0.00322377	0.000946383	0.599487
566140	cthrc1b	collagen triple helix repeat containing 1b	C	2	1.87554	6.57869	5.33803	3.50762	2.84613	-1.23242	0.0230056	0.0756794	0.760484
566161	bend5	BEN domain containing 5	C	2	1.05453	2.38915	3.53861	2.26561	3.35563	1.48112	0.0510561	0.00176305	0.348693
566269	zbtb10	zinc finger and BTB domain containing 10	C	2	2.03845	3.93409	4.76451	1.92994	2.33732	1.21108	0.157551	0.0463996	0.719518
566484	scaf11	SR-related CTD-associated factor 11	C	2	1.53439	4.16999	4.63253	2.71769	3.01913	1.11092	0.000946383	0.000946383	0.779251
566591	furinb	furin (paired basic amino acid cleaving enzyme) b	C	2	1.47407	3.61585	4.42184	2.45297	2.99975	1.2229	0.0109948	0.000946383	0.61805
566882	znf839	zinc finger protein 839	C	2	0.695869	1.80405	1.64123	2.59251	2.35853	-1.09921	0.0179514	0.0379012	0.856044
566920	akap10	A kinase (PRKA) anchor protein 10	C	2	1.31023	2.49836	2.8173	1.90681	2.15023	1.12766	0.0982396	0.0482577	0.802218
567022	zzz3	zinc finger, ZZ-type containing 3	C	2	1.02811	3.37675	2.95765	3.28442	2.87678	-1.1417	0.00391858	0.0151084	0.816595
567272	fam21c	family with sequence similarity 21, member C	C	2	2.71256	5.83241	7.76198	2.15015	2.8615	1.33084	0.000946383	0.000946383	0.279393
567370	si:dkey-82j4.2	si:dkey-82j4.2	C	2	1.29536	2.56194	2.45867	1.97778	1.89806	-1.042	0.0201184	0.0261719	0.917577
567460	ripk1l	receptor (TNFRSF)-interacting serine-threonine kinase 1, like	C	2	1.84509	5.82105	6.39794	3.15489	3.46755	1.0991	0.0217355	0.0104319	0.819284
567476	smarcc2	SWI/SNF related, matrix associated, actin dependent regulator of chromatin, subfamily c, member 2	C	2	0.76975	1.70562	1.69953	2.21581	2.2079	-1.00358	0.0151084	0.0160817	0.992632
567622	LOC567622	protein argonaute-3	C	2	2.74502	7.35853	7.34201	2.68068	2.67467	-1.00225	0.000946383	0.000946383	0.994919
568043	dhx9	DEAH (Asp-Glu-Ala-His) box helicase 9	C	2	2.15959	3.99528	7.56292	1.85002	3.50202	1.89296	0.0165563	0.000946383	0.00523168
568202	por	P450 (cytochrome) oxidoreductase a	C	2	3.85134	11.0525	9.32539	2.86978	2.42134	-1.18521	0.000946383	0.000946383	0.591947
568274	fndc3bb	fibronectin type III domain containing 3Bb	C	2	2.07433	6.10515	5.43632	2.94319	2.62076	-1.12303	0.000946383	0.000946383	0.744325
568448	aco1	aconitase 1, soluble	C	2	1.95174	5.41652	11.4817	2.77523	5.8828	2.11976	0.00176305	0.000946383	0.000946383
568713	dse	dermatan sulfate epimerase	C	2	1.4409	3.99427	6.02248	2.77207	4.17967	1.50778	0.000946383	0.000946383	0.184326
568726	adcy7	adenylate cyclase 7	C	2	1.84648	3.23211	4.80538	1.75042	2.60245	1.48676	0.0621917	0.000946383	0.165196
568761	eif4g3b	eukaryotic translation initiation factor 4 gamma, 3b	C	2	1.82183	4.09655	4.32323	2.24859	2.37302	1.05533	0.000946383	0.000946383	0.882651
569329	flvcr2b	feline leukemia virus subgroup C cellular receptor family, member 2b	C	2	3.38678	9.08032	8.40686	2.68111	2.48226	-1.08011	0.000946383	0.00252891	0.831465
569403	adrbk2	adrenergic, beta, receptor kinase 2	C	2	2.07831	5.82049	4.75075	2.80059	2.28587	-1.22517	0.000946383	0.00391858	0.612584
569546	im:7147183	EH-domain containing 4	C	2	4.87187	12.2655	14.7928	2.51762	3.03637	1.20605	0.000946383	0.000946383	0.560262
569719	zgc:165534	N-acetylglucosamine-1-phosphodiester alpha-N-acetylglucosaminidase	C	2	2.19662	4.93348	4.43519	2.24594	2.0191	-1.11235	0.0289094	0.0648361	0.797226
570069	si:ch211-207d6.2	si:ch211-207d6.2	C	2	0.407733	0.876025	1.29806	2.14853	3.1836	1.48176	0.0859816	0.00523168	0.404022
570136	phactr2	phosphatase and actin regulator 2	C	2	2.98103	9.20936	7.9675	3.08932	2.67273	-1.15587	0.000946383	0.000946383	0.671775
570437	pfas	phosphoribosylformylglycinamidine synthase	C	2	1.00159	2.27874	2.54185	2.27512	2.53781	1.11546	0.0281282	0.00645028	0.79877
570531	brd4	bromodomain containing 4	C	2	2.45736	5.04354	5.42351	2.05242	2.20705	1.07534	0.00252891	0.000946383	0.841449
570636	abl2	c-abl oncogene 2, non-receptor tyrosine kinase	C	2	2.40502	4.99118	6.24956	2.07532	2.59855	1.25212	0.0258214	0.000946383	0.583883
570695	mboat2a	membrane bound O-acyltransferase domain containing 2a	C	2	2.59291	4.31264	8.49336	1.66324	3.27561	1.96941	0.19098	0.000946383	0.00583418
570782	mfsd11	major facilitator superfamily domain containing 11	C	2	3.22697	14.0324	19.1197	4.34848	5.92497	1.36254	0.00322377	0.000946383	0.284222
570945	nup210	nucleoporin 210	C	2	3.01426	8.26686	9.95829	2.74258	3.30373	1.2046	0.000946383	0.000946383	0.519738
570947	dennd2c	DENN/MADD domain containing 2C	C	2	2.57402	5.32723	5.7279	2.06961	2.22527	1.07521	0.00458812	0.00176305	0.841254
570994	sf3b2	splicing factor 3b, subunit 2	C	2	2.76723	8.70247	8.9979	3.14483	3.25159	1.03395	0.000946383	0.000946383	0.926696
571089	tpra	translocated promoter region a, nuclear basket protein	C	2	1.56696	4.41462	4.70336	2.81732	3.00158	1.06541	0.000946383	0.000946383	0.85883
571242	si:dkey-77f17.1	si:dkey-77f17.1	C	2	1.54331	5.00726	6.04807	3.24449	3.9189	1.20786	0.00458812	0.000946383	0.622029
571290	sema4ab	sema domain, immunoglobulin domain (Ig), transmembrane domain (TM) and short cytoplasmic domain, (semaphorin) 4Ab	C	2	1.31986	2.75126	2.74316	2.08451	2.07837	-1.00295	0.0120735	0.0115244	0.99341
571584	marco	macrophage receptor with collagenous structure	C	2	3.03393	15.6267	24.1632	5.15065	7.96432	1.54628	0.000946383	0.000946383	0.070326
571658	atp10d	ATPase, class V, type 10D	C	2	1.91934	2.83924	4.56284	1.47928	2.3773	1.60706	0.306753	0.00252891	0.0678456
571727	baz1b	bromodomain adjacent to zinc finger domain, 1B	C	2	2.46114	5.74815	6.42166	2.33556	2.60922	1.11717	0.000946383	0.000946383	0.709489
571772	heatr5b	HEAT repeat containing 5B	C	2	1.32813	1.92581	2.65882	1.45002	2.00193	1.38062	0.381694	0.0318096	0.36859
571795	zdhhc5a	zinc finger, DHHC-type containing 5a	C	2	1.45714	3.61782	3.23844	2.48282	2.22246	-1.11715	0.00583418	0.0170322	0.807841
571922	sla1	Src-like-adaptor 1	C	2	1.78004	6.92609	8.05764	3.89097	4.52666	1.16338	0.0225555	0.013118	0.716166
572258	polr3a	polymerase (RNA) III (DNA directed) polypeptide A	C	2	1.61048	3.36464	3.05436	2.08922	1.89655	-1.10159	0.0205289	0.0491688	0.814394
572452	bmp1a	bone morphogenetic protein 1a	C	2	3.69254	9.88322	9.375	2.67654	2.5389	-1.05421	0.00458812	0.007052	0.902299
573145	khsrp	KH-type splicing regulatory protein	C	2	4.46996	17.2059	14.2773	3.84923	3.19406	-1.20512	0.000946383	0.000946383	0.544342
573492	rragca	Ras-related GTP binding Ca	C	2	2.37987	7.5418	7.20569	3.169	3.02777	-1.04665	0.00458812	0.00645028	0.922829
573991	eif2a	eukaryotic translation initiation factor 2A	C	2	2.37363	5.27032	7.20517	2.22036	3.03551	1.36712	0.0621917	0.00583418	0.454698
606559	rnf121	ring finger protein 121	C	2	2.33036	7.11856	6.09102	3.0547	2.61377	-1.1687	0.00322377	0.00763558	0.729083
641421	zgc:123194	tubulin, beta 2b	C	2	11.87	38.6091	106.555	3.25266	8.97683	2.75984	0.000946383	0.000946383	0.000946383
641478	mmd	monocyte to macrophage differentiation-associated	C	2	2.15009	6.17607	5.35696	2.87247	2.49151	-1.15291	0.00458812	0.0146431	0.734187
641483	myef2	myelin expression factor 2	C	2	3.77811	5.97808	11.0685	1.58229	2.92964	1.85151	0.197504	0.000946383	0.0136519
664772	zgc:136804	hyaluronoglucosaminidase 1	C	2	1.84929	6.00774	6.18453	3.24867	3.34427	1.02943	0.000946383	0.000946383	0.944498
678566	ccdc93	coiled-coil domain containing 93	C	2	1.68568	4.93714	4.65154	2.92887	2.75944	-1.0614	0.00322377	0.00458812	0.891377
678649	zgc:136929	zgc:136929	C	2	2.53358	6.46905	6.25096	2.55332	2.46724	-1.03489	0.000946383	0.00322377	0.939156
692256	pold3	polymerase (DNA-directed), delta 3, accessory subunit	C	2	1.21492	2.0185	3.22866	1.66143	2.65751	1.59953	0.424458	0.0361064	0.309482
692331	abi2b	abl-interactor 2b	C	2	2.00073	5.34632	5.50426	2.67218	2.75113	1.02954	0.000946383	0.000946383	0.955071
735312	abcg2a	ATP-binding cassette, sub-family G (WHITE), member 2a	C	2	6.82906	26.1881	66.4377	3.8348	9.72867	2.53694	0.000946383	0.000946383	0.000946383
751692	rnaseka	ribonuclease, RNase K a	C	2	4.62904	18.8161	27.6501	4.0648	5.97318	1.46949	0.000946383	0.000946383	0.163951
751753	nucb1	nucleobindin 1	C	2	5.14354	19.1347	17.5271	3.72014	3.40759	-1.09172	0.000946383	0.000946383	0.790471
751757	zgc:153317	zgc:153317	C	2	4.2161	6.89346	16.1594	1.63503	3.83278	2.34416	0.518884	0.0205289	0.0238108
751758	tagln	transgelin	C	2	5.65861	11.1623	23.0977	1.97262	4.08187	2.06926	0.137152	0.000946383	0.0432641
767651	med19a	mediator complex subunit 19a	C	2	1.99218	5.57162	4.78605	2.79675	2.40242	-1.16414	0.0242287	0.0667723	0.791597
767657	abhd12	abhydrolase domain containing 12	C	2	3.7213	11.7316	22.2695	3.15255	5.98433	1.89825	0.000946383	0.000946383	0.00176305
767665	galnt10	UDP-N-acetyl-alpha-D-galactosamine:polypeptide N-acetylgalactosaminyltransferase 10 (GalNAc-T10)	C	2	5.24065	8.15583	19.2916	1.55626	3.68115	2.36538	0.429858	0.000946383	0.0151084
767682	zgc:152830	zgc:152830	C	2	5.63863	31.0168	86.2046	5.50077	15.2882	2.77929	0.000946383	0.000946383	0.000946383
767691	manf	mesencephalic astrocyte-derived neurotrophic factor	C	2	6.86882	30.0783	24.6921	4.37896	3.59481	-1.21813	0.000946383	0.000946383	0.524649
767714	ncl	nucleolin	C	2	12.1678	91.6396	71.6102	7.53132	5.88522	-1.2797	0.000946383	0.000946383	0.366835
767725	rabggta	Rab geranylgeranyltransferase, alpha subunit	C	2	0.865466	2.06603	2.82796	2.38719	3.26756	1.36879	0.0340118	0.00176305	0.467391
768123	zgc:154116	DP-Gal:betaGlcNAc beta 1,4- galactosyltransferase, polypeptide 1, like	C	2	3.3575	7.6392	8.1601	2.27526	2.43041	1.06819	0.044224	0.0293074	0.889617
768128	cst14b.1	cystatin 14b, tandem duplicate 1	C	2	9.10866	35.9319	60.6392	3.94481	6.65731	1.68761	0.000946383	0.000946383	0.007052
777668	pofut2	protein O-fucosyltransferase 2	C	2	0.783491	1.73343	3.15312	2.21244	4.02445	1.81901	0.205855	0.00645028	0.23878
777712	zgc:152816	zgc:152816	C	2	1.6008	2.94689	4.02417	1.84089	2.51385	1.36557	0.0296571	0.000946383	0.355228
790924	usp39	ubiquitin specific peptidase 39	C	2	1.53825	3.13028	4.20152	2.03496	2.73136	1.34222	0.185437	0.0463996	0.517148
791461	parn	poly(A)-specific ribonuclease (deadenylation nuclease)	C	2	1.13043	3.13549	3.78275	2.77371	3.34629	1.20643	0.0115244	0.00322377	0.71839
791524	grna	granulin a	C	2	8.36802	32.3719	62.5569	3.86853	7.47571	1.93244	0.000946383	0.000946383	0.00458812
791526	prl	prolactin	C	2	4.64658	15.7365	29.2468	3.38668	6.29426	1.85853	0.000946383	0.000946383	0.0804531
791998	cdc42se1	CDC42 small effector 1	C	2	3.41252	11.2146	8.7819	3.28631	2.57344	-1.27701	0.000946383	0.000946383	0.387186
792225	zgc:56530	cystatin 14a, tandem duplicate 2	C	2	4.40824	13.4614	16.7789	3.05369	3.80626	1.24645	0.0125989	0.00322377	0.613514
792229	sh3glb1a	SH3-domain GRB2-like endophilin B1a	C	2	2.63849	6.49133	5.65075	2.46024	2.14166	-1.14876	0.00645028	0.0311231	0.734096
792366	col15a1a	collagen, type XV, alpha 1a	C	2	3.77825	8.77341	14.671	2.32208	3.88301	1.67221	0.025421	0.000946383	0.047687
792544	si:dkey-67c22.2	si:dkey-67c22.2	C	2	1.99827	4.32296	3.96928	2.16335	1.98636	-1.0891	0.00176305	0.00176305	0.800754
792865	glg1a	golgi glycoprotein 1a	C	2	6.33749	9.43114	23.3779	1.48815	3.68883	2.4788	0.101858	0.000946383	0.000946383
792926	si:dkey-126g1.7	si:dkey-126g1.7	C	2	0.82385	2.01794	2.20478	2.4494	2.67619	1.09259	0.0734549	0.0482577	0.843087
793158	cdc42l	cell division cycle 42, like	C	2	13.2382	58.8353	47.7336	4.44436	3.60575	-1.23258	0.000946383	0.000946383	0.529357
793308	aebp1	AE binding protein 1	C	2	0.855739	1.2504	1.97496	1.46119	2.3079	1.57946	0.536109	0.018391	0.36895
793623	sh3kbp1	SH3-domain kinase binding protein 1	C	2	1.96379	5.16661	5.6978	2.63094	2.90143	1.10281	0.00252891	0.000946383	0.807754
793873	snip1	Smad nuclear interacting protein	C	2	1.25679	2.92676	3.25888	2.32876	2.59302	1.11348	0.094752	0.0498255	0.863236
793952	si:dkey-253i9.4	si:dkey-253i9.4	C	2	3.57454	7.67159	10.9231	2.14618	3.05581	1.42384	0.000946383	0.000946383	0.114165
794589	metap2a	methionyl aminopeptidase 2a	C	2	1.57164	3.16103	4.31314	2.01129	2.74436	1.36447	0.123792	0.0104319	0.5582
794708	mroh1	maestro heat-like repeat family member 1	C	2	1.16927	2.29052	2.97422	1.95893	2.54366	1.29849	0.0273575	0.000946383	0.385887
795522	rbl1	retinoblastoma-like 1 (p107)	C	2	1.08526	2.20673	2.82764	2.03337	2.6055	1.28137	0.0994134	0.013118	0.583131
795670	llgl2	lethal giant larvae homolog 2 (Drosophila)	C	2	2.53718	7.1258	7.0289	2.80855	2.77036	-1.01379	0.000946383	0.000946383	0.969317
796388	sf3a1	splicing factor 3a, subunit 1	C	2	2.65351	5.89869	6.0372	2.22298	2.27518	1.02348	0.00391858	0.00252891	0.955565
797099	si:dkeyp-84a8.8	family with sequence similarity 207, member A	C	2	1.36898	4.29051	6.30394	3.13409	4.60484	1.46928	0.0371936	0.00458812	0.470011
797187	iqsec2	IQ motif and Sec7 domain 2	C	2	0.548275	1.42552	1.60475	2.60001	2.92691	1.12573	0.0507607	0.0246449	0.833681
797213	si:ch211-42i9.8	si:ch211-42i9.8	C	2	1.64483	4.63041	6.10125	2.81513	3.70935	1.31765	0.0246449	0.00458812	0.509389
797715	ogdhb	oxoglutarate (alpha-ketoglutarate) dehydrogenase b (lipoamide)	C	2	2.5247	6.96441	6.13724	2.75851	2.43088	-1.13478	0.000946383	0.000946383	0.69702
798071	sec13	SEC13 homolog, nuclear pore and COPII coat complex component	C	2	7.74023	17.7023	26.5052	2.28705	3.42434	1.49727	0.00322377	0.000946383	0.0991933
798088	rnf40	ring finger protein 40	C	2	2.87488	6.71123	7.36135	2.33444	2.56058	1.09687	0.00645028	0.000946383	0.836261
798872	dio3b	deiodinase, iodothyronine type IIIb	C	2	3.632	20.7439	20.6135	5.71143	5.67552	-1.00633	0.0170322	0.0170322	0.99059
798918	ahcyl1	adenosylhomocysteinase-like 1	C	2	2.11167	5.60254	4.64981	2.65313	2.20196	-1.2049	0.000946383	0.00645028	0.584421
799204	LOC799204	interleukin-1 receptor type 1-like	C	2	1.90265	6.19499	6.80685	3.25598	3.57756	1.09877	0.00878532	0.00391858	0.840656
100000085	wu:fb66f03	wu:fb66f03	C	2	3.98188	18.0079	36.6188	4.52246	9.19636	2.03349	0.000946383	0.000946383	0.000946383
100000399	dnase2	deoxyribonuclease II, lysosomal	C	2	4.28712	20.2251	38.2135	4.71764	8.91356	1.88941	0.000946383	0.000946383	0.00176305
100000629	si:ch211-136m16.8	si:ch211-136m16.8	C	2	1.11208	2.50577	2.24595	2.25323	2.01959	-1.11568	0.000946383	0.00322377	0.754173
100001465	LOC100001465	NACHT, LRR and PYD domains-containing protein 12-like	C	2	0.745208	1.70175	1.60731	2.28359	2.15686	-1.05876	0.0234094	0.0385694	0.906958
100002113	coro1a	coronin, actin binding protein, 1A	C	2	14.2303	76.6561	92.6073	5.38682	6.50775	1.20809	0.000946383	0.000946383	0.51654
100002184	zgc:101819	zgc:101819	C	2	0.994078	1.82841	2.68019	1.8393	2.69616	1.46586	0.278666	0.0293074	0.477016
100002236	bri3	brain protein I3	C	2	2.93941	10.3044	12.9763	3.5056	4.41459	1.2593	0.000946383	0.000946383	0.382005
100002928	iqgap1	IQ motif containing GTPase activating protein 1	C	2	4.79164	14.9695	13.0052	3.12409	2.71414	-1.15104	0.000946383	0.000946383	0.603023
100003142	rpz5	rapunzel 5	C	2	4.69704	14.3749	18.4182	3.06042	3.92124	1.28128	0.000946383	0.000946383	0.388816
100003206	arf6b	ADP-ribosylation factor 6b	C	2	6.96897	22.2226	21.1228	3.18879	3.03098	-1.05207	0.000946383	0.000946383	0.869739
100003333	lrch4	leucine-rich repeats and calponin homology (CH) domain containing 4	C	2	2.71597	7.07582	6.34856	2.60526	2.33749	-1.11456	0.000946383	0.000946383	0.774259
100003412	zgc:172139	zgc:172139	C	2	2.6925	7.10675	7.68768	2.63946	2.85522	1.08174	0.0151084	0.00878532	0.886759
100003675	p4ha1b	prolyl 4-hydroxylase, alpha polypeptide I b	C	2	3.46562	10.0518	9.00132	2.90043	2.59732	-1.1167	0.000946383	0.000946383	0.766544
100003680	pelp1	proline, glutamate and leucine rich protein 1	C	2	1.62356	3.60761	3.80705	2.22204	2.34488	1.05528	0.00391858	0.000946383	0.891409
100004261	si:dkey-260c8.4	mitogen-activated protein kinase kinase kinase 14a	C	2	1.88966	4.20328	4.25865	2.22436	2.25366	1.01317	0.00989182	0.00989182	0.973912
100004597	phf23b	PHD finger protein 23b	C	2	1.22465	3.00326	2.53786	2.45234	2.07231	-1.18338	0.0238108	0.0713656	0.717504
100005813	sbno1	strawberry notch homolog 1 (Drosophila)	C	2	2.11925	5.31203	5.14607	2.50656	2.42825	-1.03225	0.0104319	0.0179514	0.952411
100005903	si:dkey-27i16.2	si:dkey-27i16.2	C	2	7.45902	25.7724	47.805	3.4552	6.40902	1.85489	0.000946383	0.000946383	0.00523168
100006589	idh1	isocitrate dehydrogenase 1 (NADP+), soluble	C	2	2.65885	6.40776	5.96274	2.40997	2.2426	-1.07463	0.0109948	0.018391	0.868237
100007492	pik3r6	phosphoinositide-3-kinase, regulatory subunit 6	C	2	1.67129	4.0451	6.91005	2.42035	4.13456	1.70825	0.00458812	0.000946383	0.0165563
100007704	slc7a8a	solute carrier family 7 (cationic amino acid transporter, y+ system), member 8a	C	2	2.41992	11.4086	10.6293	4.71445	4.39242	-1.07332	0.000946383	0.000946383	0.820822
100007906	parp2	poly (ADP-ribose) polymerase 2	C	2	0.952697	2.26684	3.19064	2.37939	3.34906	1.40753	0.0962596	0.0155757	0.475411
100034626	si:dkey-19f23.1	si:dkey-19f23.1	C	2	1.74384	3.33639	4.51191	1.91324	2.58734	1.35233	0.125286	0.013118	0.485848
100036549	ctr9	CTR9 homolog, Paf1/RNA polymerase II complex component	C	2	1.71211	4.38287	4.89865	2.55992	2.86118	1.11768	0.000946383	0.000946383	0.765213
100037312	sgpl1	sphingosine-1-phosphate lyase 1	C	2	3.83615	10.7067	19.4272	2.791	5.06424	1.81449	0.000946383	0.000946383	0.000946383
100038767	zgc:158803	zgc:158803	C	2	1.46645	3.58716	3.55485	2.44615	2.42412	-1.00909	0.007052	0.00763558	0.982405
100136854	znf341	zinc finger protein 341	C	2	1.33467	3.18102	4.21037	2.38338	3.15461	1.32359	0.0217355	0.00176305	0.540441
100141335	zgc:174708	zinc finger protein 1051	C	2	1.08509	2.76356	3.81308	2.54685	3.51407	1.37977	0.0293074	0.000946383	0.476654
100141341	arhgap17b	Rho GTPase activating protein 17b	C	2	2.05828	4.13484	5.03835	2.00888	2.44784	1.21851	0.0857487	0.0209128	0.671605
100148073	caskb	calcium/calmodulin-dependent serine protein kinase b	C	2	1.15559	3.31164	4.06765	2.86576	3.51998	1.22829	0.0790586	0.0234094	0.78512
100148319	LOC100148319	spidroin-1-like	C	2	1.07601	2.42972	2.34327	2.25808	2.17774	-1.03689	0.0385694	0.0653866	0.951253
100148867	lrrc32	leucine rich repeat containing 32	C	2	1.56676	4.10105	3.78103	2.61754	2.41328	-1.08464	0.0221548	0.0385694	0.87
100149283	LOC100149283	zinc finger protein 710-like	C	2	1.11646	2.43151	2.17976	2.17787	1.95239	-1.11549	0.0347364	0.0919957	0.822185
100149543	col12a1a	collagen, type XII, alpha 1a	C	2	3.98628	13.1023	15.6293	3.28685	3.92077	1.19287	0.000946383	0.000946383	0.571238
100149925	eif2ak4	eukaryotic translation initiation factor 2 alpha kinase 4	C	2	1.62124	2.45308	3.82403	1.51309	2.35871	1.55887	0.282314	0.00391858	0.132532
100151049	LOC100151049	lysosomal-associated protein transmembrane 5	C	2	7.60006	29.2344	44.4215	3.8466	5.84489	1.51949	0.000946383	0.000946383	0.0809485
100151755	hypk	huntingtin interacting protein K	C	2	9.96865	23.9966	51.681	2.40721	5.18435	2.15368	0.00878532	0.000946383	0.00645028
100170801	rgs19	regulator of G-protein signaling 19	C	2	2.2404	10.0382	9.1355	4.48054	4.07762	-1.09881	0.0261719	0.0412828	0.907163
100170828	trim105	tripartite motif containing 105	C	2	2.98452	5.18265	9.3449	1.73651	3.13112	1.80311	0.291789	0.00322377	0.0957657
100317326	si:ch1073-55a19.2	si:ch1073-55a19.2	C	2	2.00654	5.19435	5.70664	2.58871	2.84402	1.09862	0.000946383	0.000946383	0.769282
100318355	mapk8ip3	mitogen-activated protein kinase 8 interacting protein 3	C	2	1.51649	2.52908	4.00817	1.66772	2.64306	1.58483	0.109408	0.000946383	0.0708859
100321249	slc23a2	solute carrier family 23 (ascorbic acid transporter), member 2	C	2	1.68672	4.1388	4.63647	2.45376	2.74881	1.12024	0.000946383	0.000946383	0.743352
100329450	ttc3	tetratricopeptide repeat domain 3	C	2	1.65551	2.86321	3.7048	1.7295	2.23786	1.29393	0.0893382	0.00391858	0.48933
100330031	itch	itchy E3 ubiquitin protein ligase b	C	2	1.89785	5.16455	4.93669	2.72126	2.6012	-1.04616	0.000946383	0.000946383	0.912938
100330077	rufy1	RUN and FYVE domain containing 1	C	2	1.19521	3.00104	5.22918	2.51089	4.37511	1.74246	0.0277583	0.000946383	0.0874251
100330543	LOC100330543	protein Smaug homolog 2	C	2	2.00702	3.93422	4.85952	1.96023	2.42126	1.23519	0.110975	0.0151084	0.642651
100330721	LOC100330721	tyrosine-protein kinase receptor UFO-like	C	2	3.1152	6.98838	10.4725	2.24332	3.36174	1.49856	0.00322377	0.000946383	0.0773172
100330830	nbeal2	neurobeachin-like 2	C	2	1.38242	2.78343	3.67722	2.01345	2.65999	1.32111	0.000946383	0.000946383	0.311807
100331225	atad2b	ATPase family, AAA domain containing 2B	C	2	1.30944	2.38351	2.75825	1.82025	2.10643	1.15722	0.0445722	0.00821492	0.697452
100331227	abcf3	ATP-binding cassette, sub-family F (GCN20), member 3	C	2	2.85068	11.5405	9.16172	4.04833	3.21387	-1.25964	0.00763558	0.0179514	0.585274
100331248	rab3il1	RAB3A interacting protein (rabin3)-like 1	C	2	1.20821	2.94324	5.11183	2.43603	4.23091	1.7368	0.0697929	0.00583418	0.138685
100331288	LOC100331288	serine-protein kinase ATM-like	C	2	1.45553	3.47332	4.1132	2.38629	2.82591	1.18423	0.0375512	0.00763558	0.722617
100331669	tpp2	si:ch73-244f7.4	C	2	3.67461	7.78859	9.13608	2.11957	2.48627	1.17301	0.00176305	0.000946383	0.627599
100331692	LOC100331692	ankyrin repeat domain-containing protein SOWAHB-like	C	2	1.17699	3.72425	3.608	3.16422	3.06545	-1.03222	0.0463996	0.0528674	0.95388
100332526	LOC100332526	arf-GAP with Rho-GAP domain, ANK repeat and PH domain-containing protein 1-like	C	2	2.24855	9.13303	9.25653	4.06174	4.11667	1.01352	0.000946383	0.000946383	0.968705
100332599	ascc3	activating signal cointegrator 1 complex subunit 3	C	2	1.97716	4.47168	5.24151	2.26167	2.65103	1.17216	0.00176305	0.000946383	0.640059
100332682	bod1l1	biorientation of chromosomes in cell division 1-like 1	C	2	1.358	1.87666	2.72879	1.38193	2.00942	1.45407	0.433189	0.0196965	0.311178
100332885	LOC100332885	si:dkey-108k21.26	C	2	3.60208	10.1982	23.3552	2.8312	6.48381	2.29013	0.183379	0.00989182	0.118425
100333062	wdr81	WD repeat domain 81	C	2	1.76344	3.8521	3.6284	2.18442	2.05757	-1.06165	0.000946383	0.00322377	0.867182
100333179	LOC100333179	guanine nucleotide exchange factor VAV3	C	2	4.22724	17.943	28.0211	4.24461	6.6287	1.56167	0.000946383	0.000946383	0.0429222
100333211	zfhx3	zinc finger homeobox 3	C	2	1.34943	2.31225	2.55537	1.7135	1.89367	1.10514	0.00878532	0.00176305	0.756698
100333227	LOC100333227	carnitine O-palmitoyltransferase 1, liver isoform-like	C	2	2.52875	4.98686	5.88143	1.97207	2.32583	1.17939	0.0269537	0.000946383	0.619182
100333590	LOC100333590	eukaryotic translation initiation factor 4 gamma 1-like	C	2	3.49763	8.61309	10.2976	2.46255	2.94417	1.19558	0.000946383	0.000946383	0.598993
100333625	LOC100333625	dmX-like protein 1	C	2	2.94077	9.69233	15.2949	3.29585	5.20098	1.57804	0.000946383	0.000946383	0.0265446
100333765	LOC100333765	threonine--tRNA ligase, cytoplasmic-like	C	2	1.83655	4.81809	4.82851	2.62345	2.62912	1.00216	0.00878532	0.007052	0.996479
100334014	LOC100334014	prolyl endopeptidase-like	C	2	2.06054	5.14853	7.5558	2.49863	3.6669	1.46756	0.110056	0.018391	0.481444
100334259	cntrl	centriolin	C	2	1.08445	2.98312	3.55115	2.75081	3.27461	1.19041	0.000946383	0.000946383	0.612318
100334475	cog1	component of oligomeric golgi complex 1	C	2	1.36659	2.33111	3.85447	1.70579	2.8205	1.65349	0.271811	0.00645028	0.190098
100334666	LOC100334666	probable cation-transporting ATPase 13A3	C	2	4.42352	14.5925	11.4233	3.29884	2.5824	-1.27743	0.00583418	0.0371936	0.579916
100334952	LOC100334952	piezo-type mechanosensitive ion channel component 2-like	C	2	1.52071	3.54875	2.9742	2.33361	1.9558	-1.19318	0.000946383	0.00645028	0.612692
100334953	nck1b	NCK adaptor protein 1b	C	2	3.52831	10.7277	8.59917	3.04046	2.43719	-1.24753	0.000946383	0.00391858	0.502666
100334992	LOC100334992	interferon-induced guanylate-binding protein 1-like	C	2	1.23139	3.38734	6.6585	2.75083	5.4073	1.9657	0.0151084	0.000946383	0.0790586
100535018	uimc1	ubiquitin interaction motif containing 1	C	2	1.3316	2.9424	3.27874	2.20967	2.46226	1.11431	0.00763558	0.00176305	0.796259
100535132	LOC100535132	neural cell adhesion molecule L1-like protein	C	2	3.58554	9.78417	8.5323	2.72879	2.37964	-1.14672	0.00322377	0.0120735	0.741878
100535163	nhlrc2	NHL repeat containing 2	C	2	0.779205	2.22956	2.28064	2.86133	2.92688	1.02291	0.000946383	0.000946383	0.95684
100535363	LOC100535363	cytochrome c oxidase subunit 7A2, mitochondrial	C	2	6.51694	14.2307	23.6788	2.18365	3.63342	1.66392	0.14161	0.00821492	0.223092
100535385	LOC100535385	gastrula zinc finger protein XlCGF8.2DB-like	C	2	0.670032	1.58016	2.17142	2.35834	3.24077	1.37418	0.106733	0.0201184	0.574044
100535838	LOC100535838	growth arrest-specific protein 7-like	C	2	2.18541	4.93266	5.88645	2.25709	2.69352	1.19336	0.122131	0.0435889	0.788208
100536213	LOC100536213	G2/M phase-specific E3 ubiquitin-protein ligase-like	C	2	0.683983	1.74354	2.31335	2.5491	3.38217	1.32681	0.065681	0.0146431	0.567781
100537309	ctif	CBP80/20-dependent translation initiation factor	C	2	0.839226	2.09025	1.96564	2.49069	2.34221	-1.06339	0.00176305	0.00458812	0.896002
100537613	LOC100537613	dmX-like protein 1	C	2	1.94186	4.75196	3.93451	2.44712	2.02616	-1.20776	0.0435889	0.122324	0.676553
101882057	crybg3	beta-gamma crystallin domain containing 3	C	2	1.1651	3.0241	3.72846	2.59557	3.20012	1.23292	0.108094	0.0454615	0.719876
101882211	LOC101882211	uncharacterized LOC101882211	C	2	2.49276	5.76979	6.37946	2.31462	2.5592	1.10567	0.0594975	0.0307739	0.806528
101882779	LOC101882779	T-lymphocyte surface antigen Ly-9-like	C	2	2.83845	7.12531	8.36089	2.51028	2.94558	1.17341	0.00322377	0.000946383	0.681714
101883437	LOC101883437	uncharacterized LOC101883437	C	2	2.4214	8.93005	7.65807	3.68797	3.16266	-1.1661	0.000946383	0.00391858	0.682605
101884494	LOC101884494	myosin-9-like	C	2	5.15347	10.6282	21.5545	2.06234	4.18252	2.02805	0.248289	0.0125989	0.0686668
101884711	LOC101884711	si:dkey-238d18.5	C	2	1.17933	3.39255	4.66916	2.87668	3.95916	1.3763	0.0501419	0.00763558	0.433682
101884900	LOC101884900	tyrosine-protein kinase receptor UFO-like	C	2	6.01378	14.7246	21.942	2.44848	3.64862	1.49016	0.0246449	0.000946383	0.220086
101885075	LOC101885075	myelin-associated glycoprotein-like	C	2	2.3683	5.19516	11.8918	2.19362	5.02124	2.28902	0.0945181	0.000946383	0.00252891
101885830	LOC101885830	uncharacterized LOC101885830	C	2	2.45444	7.33767	6.00091	2.98955	2.44492	-1.22276	0.00645028	0.025421	0.615024
101887167	LOC101887167	fermitin family member 3a	C	2	2.20527	10.5459	10.8435	4.78214	4.91708	1.02822	0.000946383	0.000946383	0.947312
103909406	LOC103909406	collagen type IV alpha-3-binding protein-like	C	2	3.0048	11.4901	11.9076	3.82392	3.96286	1.03634	0.000946383	0.000946383	0.938726
103909999	LOC103909999	lysosomal protective protein-like	C	2	21.8514	80.8853	119.062	3.70161	5.44871	1.47199	0.106095	0.0375512	0.381027
103911130	LOC103911130	mannosidase, alpha, class 2A, member 1	C	2	2.58698	6.20811	9.77126	2.39975	3.77709	1.57395	0.018391	0.000946383	0.0740236
30146	lft2	lefty2	A	3	1.70516	0.0617181	0	-27.6282	-inf	-inf	0.0927453	0.000946383	1
30237	es1	es1 protein	A	3	4.96404	0.274303	0	-18.0969	-inf	-inf	0.103502	0.000946383	1
30582	opn1sw1	opsin 1 (cone pigments), short-wave-sensitive 1	A	3	1.32081	0.0854518	0	-15.4568	-inf	-inf	0.104458	0.000946383	1
140429	gnat2	guanine nucleotide binding protein (G protein), alpha transducing activity polypeptide 2	A	3	1.14191	0.109496	0	-10.4288	-inf	-inf	0.21634	0.000946383	1
324714	styk1	serine/threonine/tyrosine kinase 1	A	3	0.84078	0.267504	0	-3.14306	-inf	-inf	0.592272	0.000946383	0.39945
335789	crygmx	crystallin, gamma MX	A	3	7.93992	1.54132	0.0120821	-5.15138	-657.164	-127.571	0.0277583	0.368859	0.323426
393579	slc25a1a	solute carrier family 25 (mitochondrial carrier; citrate transporter), member 1a	A	3	1.42126	0.295183	0.0143104	-4.81484	-99.3166	-20.6272	0.0201184	0.0589261	0.0631151
393666	arl3l1	ADP-ribosylation factor-like 3, like 1	A	3	0.509881	0.099895	0	-5.10417	-inf	-inf	0.295073	0.000946383	1
406483	gnb3b	guanine nucleotide binding protein (G protein), beta polypeptide 3b	A	3	0.732341	0.254537	0	-2.87715	-inf	-inf	0.667103	0.00583418	0.398447
406588	sstr5	somatostatin receptor 5	A	3	0.999561	0.244461	0	-4.08884	-inf	-inf	0.588118	0.0258214	1
415139	cryba2a	crystallin, beta A2a	A	3	3.38882	0.497916	0	-6.80601	-inf	-inf	0.576732	0.000946383	0.336115
436852	gcshb	glycine cleavage system protein H (aminomethyl carrier), b	A	3	2.25333	0.322622	0	-6.98443	-inf	-inf	0.449706	0.000946383	0.149916
550589	mmp23bb	matrix metallopeptidase 23bb	A	3	1.4073	0.268877	0	-5.23399	-inf	-inf	0.491613	0.000946383	0.144999
553222	tdrd9	tudor domain containing 9	A	3	1.85696	0.168774	0.0289486	-11.0026	-64.1468	-5.83013	0.0361064	0.568298	1
553543	cyp46a1.1	cytochrome P450, family 46, subfamily A, polypeptide 1, tandem duplicate 1	A	3	0.599932	0.184215	0	-3.25669	-inf	-inf	0.506237	0.0165563	1
553957	il10	interleukin 10	A	3	0.356971	0.0752332	0	-4.74486	-inf	-inf	0.499726	0.0205289	1
556659	si:ch211-119o8.6	si:ch211-119o8.6	A	3	0.367321	0.123469	0	-2.97501	-inf	-inf	0.58281	0.000946383	1
556805	LOC556805	si:ch211-120g10.1	A	3	6.3474	0.2658	0.0135392	-23.8804	-468.816	-19.6319	0.000946383	0.165196	0.12508
557301	LOC557301	cocaine- and amphetamine-regulated transcript protein-like	A	3	1.23811	0.291148	0	-4.25251	-inf	-inf	0.675098	0.332049	0.0205289
557389	soul2	heme-binding protein soul2	A	3	0.85359	0.209776	0.0145035	-4.06905	-58.8541	-14.4638	0.489949	0.0498255	1
557830	si:dkey-284p5.3	si:dkey-284p5.3	A	3	4.20994	0.13306	0	-31.6394	-inf	-inf	0.0994134	0.000946383	1
558291	hapln2	hyaluronan and proteoglycan link protein 2	A	3	4.5695	0.177694	0.0625051	-25.7156	-73.106	-2.84287	0.511483	0.0485573	1
558995	abhd6b	abhydrolase domain containing 6b	A	3	1.96879	0.241116	0	-8.16532	-inf	-inf	0.356144	0.000946383	0.0522733
559613	klhl23	kelch-like family member 23	A	3	7.2957	0.603472	0.0912764	-12.0895	-79.9298	-6.61148	0.00989182	0.46247	0.5024
560055	crybb1l2	crystallin, beta B1, like 2	A	3	7.18874	1.14964	0	-6.25304	-inf	-inf	0.0115244	0.000946383	0.000946383
560315	si:ch211-66i15.4	si:ch211-66i15.4	A	3	0.486904	0.0601111	0	-8.10007	-inf	-inf	0.53285	0.0285133	1
561298	LOC561298	cadherin-related family member 5-like	A	3	3.74112	0.329981	0	-11.3374	-inf	-inf	0.321937	0.000946383	0.0170322
561498	-		A	3	4.53909	0.124634	0	-36.4194	-inf	-inf	0.418925	0.0205289	1
561692	klhl34	kelch-like family member 34	A	3	2.49529	0.199905	0.0132079	-12.4824	-188.924	-15.1353	0.000946383	0.0600496	1
563096	tagln3a	transgelin 3a	A	3	1.198	0.281917	0	-4.24948	-inf	-inf	0.470247	0.000946383	0.0945181
563946	zgc:136930	zgc:136930	A	3	0.72461	0.0395501	0	-18.3213	-inf	-inf	0.0945181	0.000946383	1
564072	LOC564072	tumor protein p53 inducible nuclear protein 2	A	3	2.6951	0.302065	0	-8.92225	-inf	-inf	0.258147	0.000946383	0.0615904
564152	grk1a	G protein-coupled receptor kinase 1 a	A	3	0.504856	0.0806471	0	-6.26006	-inf	-inf	0.28792	0.000946383	1
564156	b3galtlb	beta 3-glucosyltransferase b	A	3	1.27453	0.132688	0	-9.60547	-inf	-inf	0.339509	0.0165563	1
564475	cyp39a1	cytochrome P450, family 39, subfamily A, polypeptide 1	A	3	0.590789	0.129398	0	-4.56567	-inf	-inf	0.416362	0.000946383	1
566120	grk7a	G protein-coupled receptor kinase 7a	A	3	0.322167	0.0481667	0	-6.68858	-inf	-inf	0.201373	0.000946383	1
569038	cckar	cholecystokinin A receptor	A	3	0.681427	0.163618	0	-4.16474	-inf	-inf	0.3902	0.000946383	1
570694	LOC570694	uncharacterized LOC570694	A	3	0.583982	0.149501	0	-3.90621	-inf	-inf	0.537426	0.0188364	1
573346	irx5a	iroquois homeobox 5a	A	3	0.231677	0.058331	0	-3.97176	-inf	-inf	0.373642	0.000946383	1
619520	ihha	Indian hedgehog homolog a	A	3	1.10578	0.338688	0	-3.26489	-inf	-inf	0.578859	0.000946383	0.167043
678619	prkag3b	protein kinase, AMP-activated, gamma 3b non-catalytic subunit	A	3	7.49962	0.53245	0	-14.0851	-inf	-inf	0.422141	0.000946383	0.206607
678653	unc119b	unc-119 homolog b (C. elegans)	A	3	4.58999	0.369351	0.00748168	-12.4272	-613.497	-49.3674	0.00252891	0.102841	0.0681201
751684	fbxo36b	F-box protein 36b	A	3	1.32042	0.0937382	0	-14.0863	-inf	-inf	0.108094	0.000946383	1
767759	zgc:153704	zgc:153704	A	3	7.052	0.904417	0	-7.79729	-inf	-inf	0.477643	0.000946383	0.204387
794954	LOC794954	si:dkey-103d23.3	A	3	0.675275	0.113092	0	-5.97102	-inf	-inf	0.258756	0.000946383	1
797346	spint1b	serine peptidase inhibitor, Kunitz type 1 b	A	3	0.742726	0.165735	0	-4.48141	-inf	-inf	0.593503	0.000946383	1
797361	gngt2b	guanine nucleotide binding protein (G protein), gamma transducing activity polypeptide 2b	A	3	1.15417	0.23064	0	-5.00421	-inf	-inf	0.288743	0.000946383	0.0205289
797677	wu:fk35f04	si:dkey-247k7.2	A	3	7.38875	0.391121	0.0698011	-18.8912	-105.854	-5.60336	0.295925	0.0494876	0.473654
798564	sfrp1b	secreted frizzled-related protein 1b	A	3	1.99801	0.384897	0	-5.19103	-inf	-inf	0.0165563	0.000946383	0.000946383
799147	si:ch211-240l19.6	si:ch211-240l19.6	A	3	0.261107	0.0417949	0	-6.24734	-inf	-inf	0.482677	0.0221548	1
100000095	cckb	cholecystokinin b	A	3	0.418316	0.0267986	0	-15.6096	-inf	-inf	0.434685	0.0225555	1
100001225	st6galnac2	ST6 (alpha-N-acetyl-neuraminyl-2,3-beta-galactosyl-1,3)-N-acetylgalactosaminide alpha-2,6-sialyltransferase 2	A	3	1.25902	0.417467	0	-3.01586	-inf	-inf	0.599899	0.0289094	0.0246449
100002845	gpr88	G protein-coupled receptor 88	A	3	1.43357	0.109768	0	-13.06	-inf	-inf	0.137329	0.000946383	1
100003048	olfml1	olfactomedin-like 1	A	3	0.66091	0.0623565	0	-10.5989	-inf	-inf	0.167837	0.000946383	1
100003350	LOC100003350	uncharacterized LOC100003350	A	3	0.654212	0.0475806	0	-13.7496	-inf	-inf	0.124697	0.000946383	1
100004731	si:ch211-223p8.8	si:ch211-223p8.8	A	3	5.31855	0.173826	0	-30.597	-inf	-inf	0.0723881	0.000946383	1
100126104	zgc:171779	zgc:171779	A	3	4.27672	0.183615	0	-23.2918	-inf	-inf	0.391837	0.000946383	0.192911
100148225	LOC100148225	zona pellucida sperm-binding protein 3	A	3	2.20717	0.0708432	0	-31.1557	-inf	-inf	0.0847725	0.000946383	1
100148910	si:dkeyp-72e1.6	si:dkeyp-72e1.6	A	3	0.385963	0.0540152	0	-7.14545	-inf	-inf	0.337363	0.0307739	1
100149117	LOC100149117	forkhead box protein L2-like	A	3	1.53855	0.329772	0	-4.6655	-inf	-inf	0.372033	0.000946383	1
100150046	LOC100150046	si:ch73-6k14.2	A	3	0.807803	0.0554	0	-14.5813	-inf	-inf	0.108558	0.000946383	1
100151287	LOC100151287	metalloreductase STEAP2	A	3	1.21317	0.0476071	0	-25.483	-inf	-inf	0.0689473	0.000946383	1
100331302	ctxn3	cortexin 3	A	3	2.00865	0.340159	0	-5.90503	-inf	-inf	0.466229	0.000946383	0.150541
100331322	LOC100331322	collagen alpha-2(I) chain-like	A	3	1.0259	0.192055	0	-5.3417	-inf	-inf	0.480324	0.0460927	1
100332615	LOC100332615	alpha-1,6-mannosylglycoprotein 6-beta-N-acetylglucosaminyltransferase B	A	3	3.22465	0.241311	0	-13.363	-inf	-inf	0.276714	0.000946383	0.0940284
100333807	LOC100333807	uncharacterized LOC100333807	A	3	5.27143	0.415243	0	-12.6948	-inf	-inf	0.539944	0.271989	0.0192722
100334514	si:ch1073-228j22.2	si:ch1073-228j22.2	A	3	3.72871	0.776483	0.0459129	-4.80205	-81.2127	-16.9121	0.025421	0.0494876	0.0603548
100535237	LOC100535237	dual specificity protein phosphatase 13 isoform B-like	A	3	5.50167	0.621287	0	-8.85528	-inf	-inf	0.276714	0.000946383	0.070326
100535672	si:ch73-103b2.3	protease, serine, 59, tandem duplicate 2	A	3	3.5463	0.198596	0	-17.8569	-inf	-inf	0.072152	0.000946383	1
100536231	LOC100536231	glutamate receptor-interacting protein 2-like	A	3	1.03758	0.0579365	0	-17.9089	-inf	-inf	0.159575	0.000946383	1
100536596	si:ch211-176g13.8	si:ch211-176g13.8	A	3	0.708319	0.104725	0	-6.76361	-inf	-inf	0.372439	0.000946383	1
101882074	LOC101882074	leucine-rich repeat-containing protein 52-like	A	3	0.249008	0.0225396	0	-11.0476	-inf	-inf	0.418305	0.0482577	1
101882397	LOC101882397	uncharacterized LOC101882397	A	3	0.360916	0.111304	0	-3.24261	-inf	-inf	0.657627	0.0165563	1
101882404	LOC101882404	shisa family member 8b	A	3	0.560898	0.0928897	0	-6.03832	-inf	-inf	0.372134	0.000946383	1
101882435	LOC101882435	protein FAM19A2-like	A	3	13.1713	0.289482	0	-45.4995	-inf	-inf	0.155637	0.000946383	1
101882639	LOC101882639	uncharacterized LOC101882639	A	3	21.0361	0.626204	0.0416296	-33.593	-505.316	-15.0423	0.000946383	0.0713656	0.0957657
101883476	LOC101883476	potassium voltage-gated channel subfamily H member 7-like	A	3	1.44147	0.0501178	0	-28.7616	-inf	-inf	0.17838	0.000946383	1
101883894	LOC101883894	A disintegrin and metalloproteinase with thrombospondin motifs 2-like	A	3	1.25008	0.206882	0	-6.04248	-inf	-inf	0.521724	0.000946383	1
101884417	LOC101884417	uncharacterized LOC101884417	A	3	2.09883	0.293134	0	-7.15997	-inf	-inf	0.414765	0.0265446	1
101884807	amfr	autocrine motility factor receptor, E3 ubiquitin protein ligase	A	3	1.31842	0.162856	0	-8.09562	-inf	-inf	0.386194	0.000946383	1
101885134	LOC101885134	uncharacterized LOC101885134	A	3	3.89614	0.528679	0	-7.36958	-inf	-inf	0.568268	0.254214	0.0170322
101885478	LOC101885478	exostosin-1a-like	A	3	1.78819	0.412888	0	-4.33093	-inf	-inf	0.532667	0.0592275	0.0196965
101886161	LOC101886161	uncharacterized LOC101886161	A	3	1.95862	0.234497	0	-8.35243	-inf	-inf	0.27053	0.0230056	1
101886625	dmpk	dystrophia myotonica-protein kinase	A	3	5.65262	0.810382	0.0589973	-6.97525	-95.8115	-13.7359	0.000946383	0.115768	0.15239
101886657	LOC101886657	uncharacterized LOC101886657	A	3	0.868762	0.0810368	0	-10.7206	-inf	-inf	0.119491	0.000946383	1
101886973	LOC101886973	CD276 antigen homolog	A	3	8.73092	0.612084	0.0773773	-14.2643	-112.836	-7.91038	0.185972	0.0494876	0.288743
103909428	LOC103909428	si:dkey-184p9.7	A	3	0.638993	0.103652	0	-6.16479	-inf	-inf	0.227296	0.000946383	1
103909636	LOC103909636	uncharacterized LOC103909636	A	3	0.66331	0.111027	0	-5.97431	-inf	-inf	0.37972	0.000946383	1
103909725	LOC103909725	mucin-2-like	A	3	5.77183	0.168759	0.0746665	-34.2016	-77.3015	-2.26017	0.0321824	0.130053	1
103910070	LOC103910070	T-cell receptor alpha chain V region RL-5-like	A	3	1.37144	0.214745	0	-6.38637	-inf	-inf	0.4165	0.0454615	1
103910477	LOC103910477	bromodomain adjacent to zinc finger domain protein 2B-like	A	3	0.84761	0.0679385	0	-12.4761	-inf	-inf	0.124904	0.000946383	1
103910482	LOC103910482	uncharacterized LOC103910482	A	3	0.231017	0.0509993	0	-4.52981	-inf	-inf	0.615024	0.0364505	1
103910507	LOC103910507	uncharacterized LOC103910507	A	3	2.79908	0.482455	0	-5.80174	-inf	-inf	0.409085	0.000946383	0.0998948
103911094	LOC103911094	uncharacterized LOC103911094	A	3	7.01005	0.966216	0.0183426	-7.25516	-382.173	-52.6761	0.00458812	0.105859	0.0642578
103911776	LOC103911776	uncharacterized LOC103911776	A	3	0.532523	0.0489151	0	-10.8867	-inf	-inf	0.487824	0.0188364	1
103911880	LOC103911880	uncharacterized LOC103911880	A	3	2.37295	0.101771	0	-23.3166	-inf	-inf	0.355908	0.0389249	1
103912012	LOC103912012	uncharacterized LOC103912012	A	3	16.5224	1.78883	0	-9.23643	-inf	-inf	0.305761	0.000946383	0.082002
103912038	LOC103912038	uncharacterized LOC103912038	A	3	4.72365	0.135959	0	-34.7432	-inf	-inf	0.0930129	0.000946383	1
30079	btg2	B-cell translocation gene 2	B	4	54.5628	16.5081	9.87871	-3.30521	-5.52327	-1.67108	0.000946383	0.000946383	0.082002
30084	nme2b.2	NME/NM23 nucleoside diphosphate kinase 2b, tandem duplicate 2	B	4	5462.98	839.293	422.038	-6.50903	-12.9443	-1.98867	0.000946383	0.000946383	0.0740236
30095	ckma	creatine kinase, muscle a	B	4	2320.89	290.606	167.48	-7.98638	-13.8577	-1.73517	0.000946383	0.000946383	0.00645028
30101	skia	v-ski avian sarcoma viral oncogene homolog a	B	4	4.66941	3.08458	2.06723	-1.51379	-2.25878	-1.49213	0.107185	0.000946383	0.132152
30200	myog	myogenin	B	4	26.322	8.99085	8.08498	-2.92764	-3.25567	-1.11204	0.000946383	0.000946383	0.813174
30286	ndrg3a	ndrg family member 3a	B	4	7.58998	5.49353	3.98555	-1.38162	-1.90437	-1.37836	0.367316	0.0368313	0.407138
30296	foxo3b	forkhead box O3b	B	4	17.0125	5.39874	5.12948	-3.1512	-3.31661	-1.05249	0.000946383	0.000946383	0.87916
30324	tpma	alpha-tropomyosin	B	4	90.2846	17.03	19.5172	-5.3015	-4.6259	1.14605	0.000946383	0.000946383	0.719155
30370	fzd2	frizzled class receptor 2	B	4	8.10905	3.50235	2.86872	-2.31532	-2.82671	-1.22088	0.00252891	0.000946383	0.663805
30400	b2m	beta-2-microglobulin	B	4	398.34	115.19	169.362	-3.45811	-2.352	1.47028	0.000946383	0.00252891	0.320043
30429	mylpfa	myosin light chain, phosphorylatable, fast skeletal muscle a	B	4	1759.19	270.502	157.702	-6.50343	-11.1552	-1.71527	0.000946383	0.000946383	0.00934228
30447	ncam1a	neural cell adhesion molecule 1a	B	4	6.59718	3.71027	3.4353	-1.77809	-1.92041	-1.08004	0.0809485	0.0361064	0.881976
30463	lhx1a	LIM homeobox 1a	B	4	8.04923	3.46573	2.96818	-2.32252	-2.71184	-1.16763	0.00878532	0.000946383	0.755054
30496	ldha	lactate dehydrogenase A4	B	4	162.544	80.8838	49.9398	-2.0096	-3.2548	-1.61963	0.000946383	0.000946383	0.00934228
30497	ldhba	lactate dehydrogenase Ba	B	4	345.404	67.502	77.4528	-5.11694	-4.45954	1.14741	0.000946383	0.000946383	0.622776
30513	myod1	myogenic differentiation 1	B	4	36.4156	30.3434	16.3338	-1.20012	-2.22946	-1.85771	0.568955	0.000946383	0.000946383
30553	sod1	superoxide dismutase 1, soluble	B	4	22.2469	7.19451	11.7176	-3.09221	-1.89859	1.62869	0.00989182	0.0681201	0.327671
30564	mef2aa	myocyte enhancer factor 2aa	B	4	34.7881	8.55005	7.66077	-4.06876	-4.54107	-1.11608	0.000946383	0.000946383	0.799263
30575	mef2ca	myocyte enhancer factor 2ca	B	4	20.9117	6.26192	5.90698	-3.3395	-3.54017	-1.06009	0.000946383	0.000946383	0.872689
30580	mef2d	myocyte enhancer factor 2d	B	4	14.5515	6.45404	5.18172	-2.25463	-2.80824	-1.24554	0.00176305	0.000946383	0.605563
30591	hsp90aa1.1	heat shock protein 90, alpha (cytosolic), class A member 1, tandem duplicate 1	B	4	66.5229	63.9184	39.9392	-1.04075	-1.6656	-1.60039	0.906859	0.0151084	0.013118
30616	vmhc	ventricular myosin heavy chain	B	4	37.478	10.6884	25.734	-3.50642	-1.45636	2.40766	0.000946383	0.128424	0.000946383
30645	cd74b	CD74 molecule, major histocompatibility complex, class II invariant chain b	B	4	103.767	64.8759	40.1034	-1.59947	-2.58749	-1.61772	0.0258214	0.000946383	0.0242287
30666	psmb8	proteasome subunit beta 8A	B	4	9.44727	4.6185	11.107	-2.04553	1.17568	2.40489	0.0713656	0.716619	0.00989182
30723	tpt1	tumor protein, translationally-controlled 1	B	4	960.319	439.085	364.65	-2.18709	-2.63354	-1.20413	0.000946383	0.000946383	0.550934
30739	tgfbr2	transforming growth factor, beta receptor II	B	4	21.3043	14.1792	7.53148	-1.5025	-2.8287	-1.88266	0.0886224	0.000946383	0.00989182
30751	pcmt	protein-L-isoaspartate (D-aspartate) O-methyltransferase	B	4	14.1254	7.57411	6.44435	-1.86496	-2.1919	-1.17531	0.0175034	0.000946383	0.641286
30762	mhc2dab	major histocompatibility complex class II DAB gene	B	4	23.2308	6.83203	10.816	-3.40028	-2.14782	1.58313	0.00458812	0.0790586	0.418171
57918	blcap	bladder cancer associated protein	B	4	45.9893	18.0692	15.5844	-2.54518	-2.95098	-1.15944	0.000946383	0.000946383	0.714838
57969	copz2	coatomer protein complex, subunit zeta 2	B	4	11.9161	7.58825	6.68353	-1.57034	-1.78291	-1.13537	0.127208	0.0311231	0.72765
58031	cd81	CD81 molecule a	B	4	66.9172	59.2417	35.3041	-1.12956	-1.89545	-1.67804	0.697335	0.000946383	0.00523168
58090	trpc4apa	transient receptor potential cation channel, subfamily C, member 4 associated protein a	B	4	8.27503	4.44927	2.63246	-1.85986	-3.14346	-1.69016	0.00821492	0.000946383	0.0389249
58113	cd74a	CD74 molecule, major histocompatibility complex, class II invariant chain a	B	4	158.986	79.6734	47.5919	-1.99547	-3.34061	-1.6741	0.000946383	0.000946383	0.007052
58114	actc1b	actin, alpha, cardiac muscle 1b	B	4	3839.2	577.137	311.002	-6.65215	-12.3446	-1.85573	0.000946383	0.000946383	0.00391858
58142	myhz1.1	myosin, heavy polypeptide 1.1, skeletal muscle	B	4	487.218	104.401	49.8833	-4.66679	-9.76716	-2.0929	0.0412828	0.00322377	0.000946383
58143	mylz3	myosin, light polypeptide 3, skeletal muscle	B	4	994.435	188.126	90.516	-5.28601	-10.9863	-2.07837	0.000946383	0.000946383	0.000946383
58153	slc40a1	solute carrier family 40 (iron-regulated transporter), member 1	B	4	2.22585	1.22171	2.34157	-1.82191	1.05199	1.91663	0.10397	0.914089	0.0402936
64612	atp1a1a.1	ATPase, Na+/K+ transporting, alpha 1a polypeptide, tandem duplicate 1	B	4	153.143	90.5631	74.2424	-1.69101	-2.06274	-1.21983	0.0258214	0.00322377	0.491332
79381	gstp1	glutathione S-transferase pi 1	B	4	54.3484	15.6201	31.3863	-3.47939	-1.7316	2.00935	0.000946383	0.0318096	0.00391858
80963	rnd3a	Rho family GTPase 3a	B	4	9.33456	5.2059	4.62636	-1.79307	-2.01769	-1.12527	0.0357845	0.0115244	0.791014
81541	atp5g3b	ATP synthase, H+ transporting, mitochondrial F0 complex, subunit c3 (subunit 9) b	B	4	1018.11	205.711	216.443	-4.94922	-4.70383	1.05217	0.000946383	0.000946383	0.877087
114417	mpz	myelin protein zero	B	4	67.1292	20.1671	11.0868	-3.32865	-6.05488	-1.81902	0.000946383	0.000946383	0.135749
114425	zeb1b	zinc finger E-box binding homeobox 1b	B	4	3.7557	2.84436	1.71152	-1.3204	-2.19437	-1.66189	0.372918	0.00176305	0.0507607
114466	tnfsf10l	tumor necrosis factor (ligand) superfamily, member 10 like	B	4	4.37808	2.08992	2.53775	-2.09486	-1.72518	1.21428	0.0429222	0.139074	0.714891
116517	adh5	alcohol dehydrogenase 5	B	4	33.0723	8.64516	9.98575	-3.82553	-3.31195	1.15507	0.000946383	0.000946383	0.754401
117508	klf2a	Kruppel-like factor 2a	B	4	12.4712	6.19441	5.5348	-2.0133	-2.25323	-1.11918	0.00458812	0.000946383	0.781819
140422	jag2b	jagged 2b	B	4	5.77393	4.38648	2.67581	-1.3163	-2.15783	-1.63931	0.387186	0.00176305	0.0429222
140423	jag1b	jagged 1b	B	4	5.65168	2.83891	2.1324	-1.99079	-2.65038	-1.33132	0.00252891	0.000946383	0.337478
140513	-		B	4	54738	27756.3	6006.72	-1.97209	-9.11279	-4.62087	0.154559	0.000946383	0.000946383
140514	-		B	4	68677.3	62329	29549.6	-1.10185	-2.32414	-2.1093	0.824234	0.000946383	0.000946383
140524	-		B	4	40748.9	14091	7933.12	-2.89184	-5.13655	-1.77622	0.000946383	0.000946383	0.175425
140528	-		B	4	770451	398613	168782	-1.93283	-4.56477	-2.3617	0.00458812	0.000946383	0.000946383
140633	per2	period circadian clock 2	B	4	6.87067	3.14295	2.61396	-2.18606	-2.62845	-1.20237	0.00252891	0.000946383	0.647197
171473	ccng1	cyclin G1	B	4	101.648	66.8824	57.8859	-1.5198	-1.75601	-1.15542	0.0463996	0.00458812	0.619779
171478	fabp3	fatty acid binding protein 3, muscle and heart	B	4	149.37	36.8447	40.4398	-4.05404	-3.69364	1.09757	0.000946383	0.000946383	0.791292
171480	crabp2a	cellular retinoic acid binding protein 2, a	B	4	3.78853	2.20996	1.74021	-1.7143	-2.17705	-1.26994	0.131078	0.0285133	0.633328
192321	slc25a5	solute carrier family 25 (mitochondrial carrier; adenine nucleotide translocator), member 5	B	4	3932.77	954.189	652.304	-4.12158	-6.02904	-1.4628	0.00763558	0.000946383	0.148514
245699	insra	insulin receptor a	B	4	4.77237	2.71665	1.94797	-1.75671	-2.44992	-1.39461	0.0170322	0.000946383	0.266183
245701	igf1ra	insulin-like growth factor 1a receptor	B	4	4.76729	3.37459	2.4086	-1.4127	-1.97928	-1.40106	0.268376	0.00989182	0.323648
259191	fmr1	fragile X mental retardation 1	B	4	5.51076	2.64136	4.25925	-2.08633	-1.29383	1.61252	0.021323	0.523817	0.163771
266794	ccng2	cyclin G2	B	4	9.71831	4.61054	3.48406	-2.10785	-2.78936	-1.32332	0.0883712	0.0250382	0.666399
282667	sdc2	syndecan 2	B	4	30.9645	12.5318	15.0433	-2.47087	-2.05836	1.20041	0.00176305	0.0104319	0.67981
286829	dag1	dystroglycan 1	B	4	15.8412	7.07384	7.51913	-2.23941	-2.10679	1.06295	0.000946383	0.173951	0.913973
286832	lamc1	laminin, gamma 1	B	4	24.9437	17.9201	12.0569	-1.39194	-2.06883	-1.48629	0.154172	0.000946383	0.0460927
317731	ttna	titin a	B	4	189.617	40.4537	21.7244	-4.68726	-8.7283	-1.86213	0.0246449	0.000946383	0.488659
317737	glud1a	glutamate dehydrogenase 1a	B	4	10.3787	5.40692	8.79768	-1.91952	-1.17971	1.62711	0.0109948	0.630409	0.0553254
317743	gapdh	glyceraldehyde-3-phosphate dehydrogenase	B	4	5193.76	692.109	328.406	-7.50425	-15.8151	-2.10748	0.00322377	0.000946383	0.000946383
321035	pabpc4	poly(A) binding protein, cytoplasmic 4 (inducible form)	B	4	64.4086	21.5476	12.3933	-2.98913	-5.19705	-1.73865	0.000946383	0.000946383	0.00523168
321099	gsna	gelsolin a	B	4	35.8939	23.1288	37.5217	-1.55191	1.04535	1.62229	0.0343779	0.893336	0.00934228
321357	sparc	secreted protein, acidic, cysteine-rich (osteonectin)	B	4	134.777	54.7789	35.0217	-2.46038	-3.84839	-1.56414	0.000946383	0.000946383	0.0209128
321465	ctdsp2	CTD (carboxy-terminal domain, RNA polymerase II, polypeptide A) small phosphatase 2	B	4	7.63078	3.1101	3.15944	-2.45355	-2.41523	1.01586	0.0151084	0.00523168	0.975859
321575	maea	macrophage erythroblast attacher	B	4	3.67215	2.14499	1.73189	-1.71197	-2.12031	-1.23853	0.218117	0.0269537	0.692245
321611	mpc2	mitochondrial pyruvate carrier 2	B	4	44.6422	10.6404	12.2723	-4.19554	-3.63764	1.15337	0.000946383	0.000946383	0.722682
321720	nt5c3a	5'-nucleotidase, cytosolic IIIA	B	4	15.2313	6.23108	5.08442	-2.44441	-2.99568	-1.22552	0.000946383	0.000946383	0.643389
321795	fkbp4	FK506 binding protein 4	B	4	10.6159	5.60821	8.82766	-1.89292	-1.20257	1.57406	0.0109948	0.597001	0.0756794
321832	ube2d3	ubiquitin-conjugating enzyme E2D 3	B	4	19.3847	8.77128	7.33924	-2.21002	-2.64124	-1.19512	0.00176305	0.000946383	0.683389
321857	clk4a	CDC-like kinase 4a	B	4	19.9447	12.1385	9.64555	-1.64309	-2.06776	-1.25846	0.0314591	0.000946383	0.486465
321905	phrf1	PHD and ring finger domains 1	B	4	3.10474	2.7556	1.81798	-1.1267	-1.7078	-1.51575	0.738915	0.0277583	0.0967519
321951	ndufa10	NADH dehydrogenase (ubiquinone) 1 alpha subcomplex, 10	B	4	73.3655	19.9871	21.2876	-3.67064	-3.4464	1.06507	0.000946383	0.000946383	0.856984
322103	tpd52l2b	tumor protein D52-like 2b	B	4	10.5372	7.76845	6.43625	-1.35641	-1.63716	-1.20698	0.331257	0.0482577	0.582599
322106	csnk1da	casein kinase 1, delta a	B	4	8.84395	6.9529	5.06976	-1.27198	-1.74445	-1.37145	0.444278	0.0192722	0.231896
322126	vdac2	voltage-dependent anion channel 2	B	4	376.328	121.249	95.7685	-3.10376	-3.92956	-1.26606	0.000946383	0.000946383	0.379536
322237	eif1b	eukaryotic translation initiation factor 1B	B	4	52.7959	41.2749	26.8831	-1.27913	-1.96391	-1.53535	0.394178	0.00176305	0.0419784
322339	cs	citrate synthase	B	4	139.614	43.8966	36.0215	-3.18052	-3.87585	-1.21862	0.000946383	0.000946383	0.457973
322362	slc25a3b	solute carrier family 25 (mitochondrial carrier; phosphate carrier), member 3b	B	4	423.695	137.247	135.111	-3.0871	-3.1359	-1.01581	0.000946383	0.000946383	0.960164
322425	map1lc3b	microtubule-associated protein 1 light chain 3 beta	B	4	13.9687	7.78321	9.80597	-1.79472	-1.42451	1.25989	0.025421	0.240614	0.510616
322549	uqcrc2b	ubiquinol-cytochrome c reductase core protein IIb	B	4	91.1919	34.443	34.2733	-2.64762	-2.66073	-1.00495	0.000946383	0.000946383	0.987395
322614	arg2	arginase 2	B	4	45.4786	13.991	8.80639	-3.25056	-5.16427	-1.58873	0.000946383	0.000946383	0.0332703
322670	aco2	aconitase 2, mitochondrial	B	4	124.274	36.0927	27.0074	-3.44319	-4.60148	-1.3364	0.000946383	0.000946383	0.194015
322921	wu:fb77a09	wu:fb77a09	B	4	4.30445	2.23311	2.15426	-1.92756	-1.99811	-1.0366	0.0300444	0.0170322	0.939981
322977	mid1ip1l	MID1 interacting protein 1, like	B	4	25.8439	9.07191	8.25076	-2.84878	-3.13231	-1.09952	0.000946383	0.000946383	0.830272
323285	scinla	scinderin like a	B	4	14.5024	5.77376	7.42309	-2.51178	-1.95369	1.28566	0.000946383	0.00391858	0.446169
323439	slc1a3a	solute carrier family 1 (glial high affinity glutamate transporter), member 3a	B	4	6.10552	2.68225	3.52331	-2.27627	-1.73289	1.31357	0.0230056	0.155183	0.602746
323445	nfyc	nuclear transcription factor Y, gamma	B	4	8.51692	5.88418	3.31581	-1.44743	-2.56858	-1.77458	0.276486	0.000946383	0.0705892
323474	si:ch73-132g21.5	F-box protein 34	B	4	5.72372	3.19025	2.28914	-1.79413	-2.50038	-1.39365	0.0354167	0.00252891	0.404111
323628	vapb	VAMP (vesicle-associated membrane protein)-associated protein B and C	B	4	14.9057	6.64939	5.01632	-2.24166	-2.97144	-1.32555	0.000946383	0.000946383	0.459074
323632	itm2ba	integral membrane protein 2Ba	B	4	75.6158	36.4717	28.9587	-2.07327	-2.61116	-1.25944	0.000946383	0.000946383	0.373018
323706	rtn1a	reticulon 1a	B	4	124.185	24.3683	16.3258	-5.09617	-7.60667	-1.49263	0.000946383	0.000946383	0.106291
324152	tax1bp1b	Tax1 (human T-cell leukemia virus type I) binding protein 1b	B	4	20.7776	16.6636	12.7556	-1.24689	-1.6289	-1.30638	0.440709	0.0179514	0.278818
324201	dlat	dihydrolipoamide S-acetyltransferase (E2 component of pyruvate dehydrogenase complex)	B	4	46.5988	16.6385	15.7533	-2.80066	-2.95803	-1.05619	0.000946383	0.000946383	0.874257
324316	dazap2	DAZ associated protein 2	B	4	14.2492	12.3011	6.939	-1.15837	-2.05349	-1.77275	0.674008	0.00322377	0.0109948
324366	gstm	glutathione S-transferase mu, tandem duplicate 1	B	4	11.8319	5.52224	10.4197	-2.14259	-1.13553	1.88686	0.0269537	0.775079	0.0580124
324413	bhlhe40	basic helix-loop-helix family, member e40	B	4	32.0774	10.5082	10.7116	-3.05261	-2.99464	1.01936	0.000946383	0.000946383	0.955307
324560	cyb5r3	cytochrome b5 reductase 3	B	4	8.68673	3.27834	3.03764	-2.64973	-2.8597	-1.07924	0.000946383	0.000946383	0.881414
324578	slc25a16	solute carrier family 25 (mitochondrial carrier; Graves disease autoantigen), member 16	B	4	8.44153	4.25599	2.84058	-1.98345	-2.97176	-1.49828	0.0501419	0.000946383	0.415759
324654	aup1	ancient ubiquitous protein 1	B	4	14.8589	9.25844	7.59608	-1.6049	-1.95613	-1.21884	0.168176	0.0361064	0.669668
324849	lmo4b	LIM domain only 4b	B	4	6.73397	3.31588	2.45199	-2.03082	-2.74633	-1.35232	0.0385694	0.00523168	0.576796
325217	mkln1	muskelin 1, intracellular mediator containing kelch motifs	B	4	4.53245	3.07176	2.09967	-1.47552	-2.15865	-1.46297	0.200915	0.00252891	0.215653
325221	ell	elongation factor RNA polymerase II	B	4	3.72931	2.59449	1.66349	-1.4374	-2.24186	-1.55967	0.312893	0.0136519	0.22278
325242	dtnba	dystrobrevin, beta a	B	4	11.0155	6.25981	9.0092	-1.75972	-1.22269	1.43921	0.0146431	0.563162	0.14294
325423	fstl1a	follistatin-like 1a	B	4	76.0998	17.0246	12.3873	-4.46999	-6.14337	-1.37436	0.000946383	0.000946383	0.221999
325469	fbxo9	F-box protein 9	B	4	13.9505	4.92461	7.35617	-2.83281	-1.89644	1.49376	0.000946383	0.00645028	0.193298
325724	etfa	electron-transfer-flavoprotein, alpha polypeptide	B	4	45.9166	14.1553	11.7508	-3.24377	-3.90753	-1.20462	0.000946383	0.000946383	0.63505
325958	tsku	tsukushi small leucine rich proteoglycan homolog (Xenopus laevis)	B	4	5.46088	3.89744	2.81037	-1.40115	-1.94312	-1.38681	0.412812	0.0311231	0.410746
326067	march5l	membrane-associated ring finger (C3HC4) 5, like	B	4	8.99728	7.69902	4.43947	-1.16863	-2.02666	-1.73422	0.732711	0.03961	0.104962
326281	mbpa	myelin basic protein a	B	4	82.3631	29.8327	17.6405	-2.76083	-4.66898	-1.69115	0.000946383	0.000946383	0.00645028
326808	ccdc28a	coiled-coil domain containing 28A	B	4	12.3927	4.68601	4.30622	-2.64462	-2.87786	-1.0882	0.0568229	0.0435889	0.918567
326931	cnn3a	calponin 3, acidic a	B	4	11.8101	7.55304	5.73669	-1.56362	-2.0587	-1.31662	0.110056	0.00176305	0.415667
326975	cox4i1	cytochrome c oxidase subunit IV isoform 1	B	4	420.447	133.592	108.871	-3.14725	-3.86188	-1.22707	0.000946383	0.000946383	0.426664
326977	atp5l	ATP synthase, H+ transporting, mitochondrial F0 complex, subunit g	B	4	1235.1	195.266	290.592	-6.32522	-4.25029	1.48819	0.000946383	0.000946383	0.0577408
327005	arih1	ariadne ubiquitin-conjugating enzyme E2 binding protein homolog 1 (Drosophila)	B	4	7.92296	3.66279	3.33526	-2.16309	-2.37551	-1.0982	0.00763558	0.00645028	0.850225
327143	rhot1a	ras homolog family member T1a	B	4	10.6632	7.67188	4.52194	-1.38991	-2.3581	-1.69659	0.273578	0.000946383	0.0311231
327154	fam46c	family with sequence similarity 46, member C	B	4	8.12518	6.22896	3.45466	-1.30442	-2.35195	-1.80306	0.550492	0.00523168	0.0594975
327206	immt	inner membrane protein, mitochondrial (mitofilin)	B	4	33.4224	13.1857	14.464	-2.53475	-2.31073	1.09695	0.000946383	0.000946383	0.785161
327220	fxr1	fragile X mental retardation, autosomal homolog 1	B	4	15.5954	5.75427	5.06359	-2.71023	-3.07991	-1.1364	0.000946383	0.000946383	0.747659
327294	gatsl2	GATS protein-like 2	B	4	4.21571	2.41995	1.66586	-1.74206	-2.53065	-1.45267	0.0716256	0.0141703	0.414956
327321	mapkapk2a	mitogen-activated protein kinase-activated protein kinase 2a	B	4	15.2022	9.6012	6.52497	-1.58336	-2.32985	-1.47146	0.0368313	0.000946383	0.0827874
327491	rpa1	replication protein A1	B	4	7.34494	4.02878	9.1478	-1.82312	1.24546	2.27061	0.0385694	0.558394	0.000946383
334050	gtpbp4	GTP binding protein 4	B	4	29.0616	24.4248	18.949	-1.18984	-1.53367	-1.28898	0.563037	0.0412828	0.306753
334197	aldh7a1	aldehyde dehydrogenase 7 family, member A1	B	4	25.4561	9.9287	12.0498	-2.56389	-2.11257	1.21363	0.000946383	0.000946383	0.573079
334274	myhc4	myosin heavy chain 4	B	4	314.177	74.7934	29.0764	-4.2006	-10.8052	-2.57231	0.000946383	0.000946383	0.000946383
334431	adsl	adenylosuccinate lyase	B	4	33.7361	11.5737	12.4678	-2.91489	-2.70586	1.07725	0.000946383	0.000946383	0.854353
334440	stau1	staufen double-stranded RNA binding protein 1	B	4	9.34002	4.12391	3.87427	-2.26485	-2.41078	-1.06444	0.000946383	0.000946383	0.886453
334582	vdac1	voltage-dependent anion channel 1	B	4	28.5759	8.07267	8.77514	-3.53983	-3.25646	1.08702	0.000946383	0.000946383	0.844586
334597	ppp1cbl	protein phosphatase 1, catalytic subunit, beta isoform, like	B	4	90.5252	19.6732	26.3655	-4.60145	-3.43347	1.34017	0.000946383	0.000946383	0.37217
334608	vapa	VAMP (vesicle-associated membrane protein)-associated protein A	B	4	51.1548	22.5074	21.9265	-2.2728	-2.33301	-1.02649	0.0160817	0.013118	0.961676
334613	fn1b	fibronectin 1b	B	4	37.6417	27.9238	16.02	-1.34801	-2.34967	-1.74306	0.318618	0.000946383	0.00252891
334982	yif1a	Yip1 interacting factor homolog A (S. cerevisiae)	B	4	10.1776	3.61213	3.67882	-2.81762	-2.76654	1.01846	0.00176305	0.000946383	0.972889
335096	ptprub	protein tyrosine phosphatase, receptor type, U, b	B	4	3.0262	1.4746	1.31952	-2.05222	-2.29341	-1.11753	0.0692229	0.0230056	0.852272
335107	tpd52l2a	tumor protein D52-like 2a	B	4	12.8611	4.82317	4.56428	-2.66652	-2.81777	-1.05672	0.000946383	0.000946383	0.907632
335191	atp5o	ATP synthase, H+ transporting, mitochondrial F1 complex, O subunit	B	4	351.099	110.909	120.314	-3.16565	-2.91819	1.0848	0.000946383	0.000946383	0.792202
335206	arrdc2	arrestin domain containing 2	B	4	13.4219	6.54072	6.54819	-2.05205	-2.04971	1.00114	0.00176305	0.000946383	0.997307
335396	srsf5a	serine/arginine-rich splicing factor 5a	B	4	45.1519	32.1171	23.7969	-1.40585	-1.89739	-1.34963	0.207501	0.00645028	0.28887
335475	wu:fj16a03	wu:fj16a03	B	4	85.3382	45.7673	40.4206	-1.86461	-2.11126	-1.13228	0.0470314	0.00763558	0.794107
335493	zgc:194167	cytochrome C oxidase assembly factor 3b	B	4	13.8188	5.21076	6.69084	-2.65197	-2.06533	1.28404	0.0314591	0.260278	0.751397
335709	atp5d	ATP synthase, H+ transporting, mitochondrial F1 complex, delta subunit	B	4	177.112	57.4506	89.5454	-3.08286	-1.9779	1.55865	0.000946383	0.00322377	0.0592275
335751	cox7a3	cytochrome c oxidase subunit VIIa polypeptide 3	B	4	77.7636	29.3949	29.5265	-2.64548	-2.63369	1.00448	0.000946383	0.000946383	0.989968
335839	cnbpb	CCHC-type zinc finger, nucleic acid binding protein b	B	4	35.4272	22.8937	21.6944	-1.54747	-1.63301	-1.05528	0.0432641	0.0225555	0.873594
335842	tsc22d1	TSC22 domain family, member 1	B	4	14.9248	7.89985	6.41463	-1.88925	-2.32668	-1.23154	0.0109948	0.00176305	0.600593
335974	got2b	glutamic-oxaloacetic transaminase 2b, mitochondrial	B	4	63.8668	34.0107	36.7587	-1.87784	-1.73746	1.0808	0.000946383	0.00583418	0.799505
336052	si:dkey-100j22.7	si:dkey-100j22.7	B	4	19.4029	9.49947	6.02847	-2.04252	-3.21854	-1.57577	0.000946383	0.000946383	0.0711262
336118	cox7c	cytochrome c oxidase, subunit VIIc	B	4	817.923	207.694	251.653	-3.93812	-3.2502	1.21165	0.000946383	0.000946383	0.5415
336165	myl1	myosin, light chain 1, alkali; skeletal, fast	B	4	229.165	46.7183	51.5271	-4.90525	-4.44747	1.10293	0.000946383	0.000946383	0.753668
336168	eef2l2	eukaryotic translation elongation factor 2, like 2	B	4	164.747	50.7843	20.2064	-3.24405	-8.15321	-2.51328	0.000946383	0.000946383	0.000946383
336231	h3f3c	H3 histone, family 3C	B	4	19.2922	6.79724	6.91183	-2.83824	-2.79119	1.01686	0.000946383	0.000946383	0.968765
336283	mrpl3	mitochondrial ribosomal protein L3	B	4	11.4274	5.78232	6.30401	-1.97627	-1.81272	1.09022	0.0238108	0.0451657	0.857835
336425	aldoaa	aldolase a, fructose-bisphosphate, a	B	4	700.068	264.689	172.811	-2.64487	-4.05106	-1.53167	0.000946383	0.000946383	0.0568229
336606	hadhb	hydroxyacyl-CoA dehydrogenase/3-ketoacyl-CoA thiolase/enoyl-CoA hydratase (trifunctional protein), beta subunit	B	4	61.5124	19.4958	26.2344	-3.15516	-2.34472	1.34564	0.000946383	0.000946383	0.212268
336679	si:ch211-261n11.2	cold shock domain containing E1, RNA-binding	B	4	63.5377	52.7581	37.1495	-1.20432	-1.71032	-1.42016	0.581917	0.0209128	0.162794
336764	rps15a	ribosomal protein S15a	B	4	913.852	457.749	428.031	-1.9964	-2.13501	-1.06943	0.000946383	0.000946383	0.829762
336839	cdc42	cell division cycle 42	B	4	20.4702	17.7712	11.9804	-1.15187	-1.70864	-1.48336	0.688661	0.0261719	0.0905487
336867	zgc:55741	zgc:55741	B	4	14.1438	9.11883	7.60134	-1.55105	-1.8607	-1.19963	0.129847	0.018391	0.616422
336957	atp5c1	ATP synthase, H+ transporting, mitochondrial F1 complex, gamma polypeptide 1	B	4	330.263	79.9667	90.1553	-4.13001	-3.66327	1.12741	0.000946383	0.000946383	0.719518
336977	hagh	hydroxyacylglutathione hydrolase	B	4	7.58623	5.81002	3.38392	-1.30571	-2.24185	-1.71695	0.532468	0.00391858	0.0754347
337084	myl12.2	myosin, light chain 12, genome duplicate 2	B	4	12.0412	5.03355	8.39359	-2.39219	-1.43457	1.66753	0.0196965	0.380746	0.215517
337237	reep5	receptor accessory protein 5	B	4	69.0961	46.0213	31.7419	-1.50139	-2.17681	-1.44986	0.0764719	0.000946383	0.106291
337240	rps3a	ribosomal protein S3A	B	4	297.217	174.956	190.768	-1.69881	-1.558	1.09038	0.007052	0.0488387	0.789221
337401	ehd2b	EH-domain containing 2b	B	4	9.29126	6.1898	5.01768	-1.50106	-1.8517	-1.2336	0.126163	0.0141703	0.555738
337565	dcaf7	ddb1 and cul4 associated factor 7	B	4	10.8863	6.46404	4.30141	-1.68413	-2.53087	-1.50277	0.0343779	0.000946383	0.149506
337670	rps6kal	ribosomal protein S6 kinase a, like	B	4	5.78593	3.37316	2.19125	-1.71528	-2.64047	-1.53938	0.0711262	0.00176305	0.240084
337685	ogt.1	O-linked N-acetylglucosamine (GlcNAc) transferase, tandem duplicate 1	B	4	19.2229	11.8568	10.0075	-1.62126	-1.92085	-1.18479	0.0419784	0.00391858	0.613036
337692	bsg	basigin	B	4	92.606	40.5272	40.4028	-2.28503	-2.29207	-1.00308	0.000946383	0.000946383	0.992402
337731	pvalb4	parvalbumin 4	B	4	3402.73	634.251	232.052	-5.36496	-14.6637	-2.73323	0.000946383	0.000946383	0.000946383
338304	ppdpfa	pancreatic progenitor cell differentiation and proliferation factor a	B	4	233.272	73.9029	65.8262	-3.15647	-3.54376	-1.1227	0.000946383	0.000946383	0.700756
338313	mcamb	melanoma cell adhesion molecule b	B	4	19.7549	10.1733	6.33617	-1.94184	-3.1178	-1.60559	0.000946383	0.000946383	0.0155757
352917	selt2	selenoprotein T, 2	B	4	12.1336	6.76353	8.66626	-1.79397	-1.4001	1.28132	0.0234094	0.281904	0.473211
352929	gpx4b	glutathione peroxidase 4b	B	4	33.6275	18.584	35.9087	-1.80949	1.06784	1.93224	0.021323	0.866819	0.00391858
352931	sepp1a	selenoprotein P, plasma, 1a	B	4	113.433	33.9519	97.62	-3.34099	-1.16199	2.87524	0.000946383	0.636785	0.000946383
352940	fgfr2	fibroblast growth factor receptor 2	B	4	2.65344	1.74864	1.26452	-1.51743	-2.09838	-1.38285	0.211752	0.00322377	0.377681
353221	pomca	proopiomelanocortin a	B	4	166.235	121.808	73.8287	-1.36473	-2.25163	-1.64987	0.421407	0.007052	0.0175034
353224	nrarpa	notch-regulated ankyrin repeat protein a	B	4	3.28995	2.43179	1.45093	-1.35289	-2.26748	-1.67602	0.496595	0.00176305	0.0905487
359835	timp2a	TIMP metallopeptidase inhibitor 2a	B	4	13.2955	7.6852	4.18288	-1.73001	-3.17855	-1.8373	0.00989182	0.000946383	0.00583418
360144	mapk1	mitogen-activated protein kinase 1	B	4	14.1346	7.77649	6.35607	-1.81761	-2.2238	-1.22347	0.0482577	0.0120735	0.646185
368223	gpm6aa	glycoprotein M6Aa	B	4	2.36599	1.5093	1.02484	-1.56761	-2.30864	-1.47272	0.214181	0.025421	0.399573
368262	dlst	dihydrolipoamide S-succinyltransferase	B	4	57.1361	31.6049	27.7796	-1.80782	-2.05676	-1.1377	0.00252891	0.000946383	0.673501
368319	mbpb	myelin basic protein b	B	4	101.327	41.2799	22.8871	-2.45463	-4.42725	-1.80363	0.000946383	0.000946383	0.00763558
368425	ube2h	ubiquitin-conjugating enzyme E2H (UBC8 homolog, yeast)	B	4	6.66802	3.57574	2.81113	-1.86479	-2.37201	-1.27199	0.0175034	0.000946383	0.53532
368473	scrib	scribbled planar cell polarity protein	B	4	9.40917	5.33001	5.49675	-1.76532	-1.71177	1.03128	0.00763558	0.0332703	0.934191
368863	fkbp3	FK506 binding protein 3	B	4	32.5415	10.5551	19.1617	-3.08301	-1.69826	1.8154	0.00458812	0.212366	0.192556
368878	si:busm1-266f07.2	si:busm1-266f07.2	B	4	38.1386	15.1563	14.1589	-2.51635	-2.69361	-1.07044	0.000946383	0.000946383	0.853384
368888	sertad2b	SERTA domain containing 2b	B	4	2.17128	1.63155	1.18053	-1.33081	-1.83924	-1.38205	0.491088	0.0454615	0.377779
369190	kif1b	kinesin family member 1B	B	4	7.62324	4.27473	6.01845	-1.78333	-1.26665	1.40791	0.00583418	0.479305	0.230599
369194	tgfb2	transforming growth factor, beta 2	B	4	18.5873	6.72157	5.13693	-2.76532	-3.61837	-1.30848	0.00176305	0.000946383	0.608736
369195	tgfb3	transforming growth factor, beta 3	B	4	17.2508	7.34787	8.6172	-2.34773	-2.0019	1.17275	0.000946383	0.00458812	0.687889
373076	tpm3	tropomyosin 3	B	4	123.663	67.5753	77.9071	-1.83	-1.58731	1.15289	0.00391858	0.046666	0.650643
373092	glud1b	glutamate dehydrogenase 1b	B	4	37.4986	16.5726	21.2918	-2.26269	-1.76118	1.28476	0.000946383	0.00391858	0.317587
373115	dnaja	DnaJ (Hsp40) homolog, subfamily A member	B	4	19.3977	11.396	7.09224	-1.70215	-2.73506	-1.60683	0.0192722	0.000946383	0.0670088
373125	aifm1	apoptosis-inducing factor, mitochondrion-associated 1	B	4	12.8628	5.46807	6.78641	-2.35235	-1.89538	1.2411	0.000946383	0.00645028	0.539822
373882	mmp14a	matrix metallopeptidase 14a (membrane-inserted)	B	4	5.08554	2.57549	3.38103	-1.97459	-1.50414	1.31277	0.0141703	0.179717	0.475323
378451	fbxl3a	F-box and leucine-rich repeat protein 3a	B	4	11.4417	6.73214	5.15863	-1.69956	-2.21797	-1.30502	0.127208	0.0265446	0.577846
378716	aktip	akt interacting protein	B	4	7.15559	4.1607	3.51183	-1.7198	-2.03757	-1.18477	0.0960129	0.0146431	0.701106
378746	atp2b1a	ATPase, Ca++ transporting, plasma membrane 1a	B	4	11.5141	7.32633	6.57888	-1.57161	-1.75016	-1.11361	0.0307739	0.00252891	0.732114
378838	sh3gl1b	SH3-domain GRB2-like 1b	B	4	4.74559	2.2823	2.96641	-2.0793	-1.59978	1.29975	0.0285133	0.23776	0.597978
378854	tspan2	tetraspanin 2a	B	4	3.6101	2.13671	1.72362	-1.68956	-2.09449	-1.23966	0.125286	0.018391	0.627662
378855	slmo2	PRELI domain containing 3	B	4	48.9929	31.4662	18.6927	-1.557	-2.62096	-1.68334	0.0531574	0.000946383	0.0104319
378963	eno3	enolase 3, (beta, muscle)	B	4	1201.23	218.092	121.441	-5.5079	-9.89147	-1.79587	0.000946383	0.000946383	0.000946383
386951	idh2	isocitrate dehydrogenase 2 (NADP+), mitochondrial	B	4	1022.05	190.814	124.117	-5.35626	-8.23457	-1.53737	0.000946383	0.000946383	0.0329153
393122	dnpep	aspartyl aminopeptidase	B	4	8.62615	4.08711	5.89111	-2.11057	-1.46427	1.44139	0.0285133	0.285705	0.377177
393133	slc25a14	solute carrier family 25 (mitochondrial carrier, brain), member 14	B	4	7.16766	4.27689	2.95904	-1.6759	-2.42229	-1.44536	0.0681201	0.000946383	0.21957
393144	trim25	tripartite motif containing 25	B	4	6.39859	4.2983	3.25509	-1.48863	-1.96572	-1.32049	0.18494	0.007052	0.424365
393165	pdlim5b	PDZ and LIM domain 5b	B	4	22.4551	13.8623	9.65312	-1.61987	-2.3262	-1.43604	0.0592275	0.00322377	0.271675
393169	mob1ba	MOB kinase activator 1Ba	B	4	8.16753	3.06308	3.23651	-2.66644	-2.52356	1.05662	0.000946383	0.00176305	0.909249
393175	zgc:56194	endoplasmic reticulum aminopeptidase 1b	B	4	5.30896	2.28395	3.67043	-2.32446	-1.44641	1.60705	0.00252891	0.280089	0.108558
393186	zgc:56235	zgc:56235	B	4	17.1034	7.97971	4.44179	-2.14336	-3.85056	-1.79651	0.000946383	0.000946383	0.00176305
393234	nipsnap3a	nipsnap homolog 3A (C. elegans)	B	4	6.93979	3.04678	3.50604	-2.27775	-1.97938	1.15074	0.0451657	0.125522	0.82896
393246	ncor1	nuclear receptor corepressor 1	B	4	7.35346	3.75148	4.93979	-1.96015	-1.48862	1.31676	0.000946383	0.083305	0.288459
393272	ociad1	OCIA domain containing 1	B	4	10.8511	3.88217	3.27216	-2.79511	-3.31619	-1.18642	0.00252891	0.000946383	0.745178
393277	mrpl45	mitochondrial ribosomal protein L45	B	4	14.2639	5.608	14.1921	-2.54349	-1.00506	2.53069	0.0136519	0.990896	0.0115244
393287	chuk	conserved helix-loop-helix ubiquitous kinase	B	4	7.25081	6.54281	4.16075	-1.10821	-1.74267	-1.57251	0.787629	0.0225555	0.056244
393357	elof1	ELF1 homolog, elongation factor 1	B	4	7.65946	3.4501	6.01232	-2.22007	-1.27396	1.74265	0.0409609	0.592275	0.15439
393405	atg13	ATG13 autophagy related 13 homolog (S. cerevisiae)	B	4	6.66976	3.01951	2.93227	-2.20889	-2.27461	-1.02975	0.00523168	0.00322377	0.949739
393478	cox6b2	cytochrome c oxidase subunit VIb polypeptide 2	B	4	475.462	105.352	117.965	-4.51308	-4.03053	1.11972	0.000946383	0.000946383	0.718466
393497	ndufa11	NADH dehydrogenase (ubiquinone) 1 alpha subcomplex, 11	B	4	115.573	34.4588	28.4146	-3.35395	-4.06738	-1.21271	0.000946383	0.000946383	0.647702
393519	purbb	purine-rich element binding protein Bb	B	4	5.18843	3.78094	2.60357	-1.37226	-1.99281	-1.45221	0.480023	0.0485573	0.383504
393521	macrod2	MACRO domain containing 2	B	4	8.0286	3.32085	5.34938	-2.41763	-1.50085	1.61085	0.0104319	0.337729	0.2868
393524	zgc:65811	zgc:65811	B	4	22.0882	11.4567	24.8202	-1.92797	1.12369	2.16644	0.158111	0.845649	0.0354167
393532	pdhx	pyruvate dehydrogenase complex, component X	B	4	21.8974	9.07597	7.18529	-2.41268	-3.04753	-1.26313	0.00252891	0.000946383	0.629708
393541	tsc22d3	TSC22 domain family, member 3	B	4	23.8583	20.0481	12.6466	-1.19005	-1.88654	-1.58526	0.631106	0.0136519	0.0869559
393563	ghitm	growth hormone inducible transmembrane protein	B	4	70.2646	26.2054	29.445	-2.6813	-2.3863	1.12362	0.00252891	0.184326	0.51954
393594	bcas3	breast carcinoma amplified sequence 3	B	4	2.35247	1.19049	1.08511	-1.97605	-2.16796	-1.09711	0.159766	0.0494876	0.894137
393622	acsl4a	acyl-CoA synthetase long-chain family member 4a	B	4	15.5286	9.5719	4.94232	-1.62231	-3.14197	-1.93672	0.0357845	0.000946383	0.0179514
393640	sypl2a	synaptophysin-like 2a	B	4	9.37927	3.50485	3.15551	-2.67608	-2.97235	-1.11071	0.0343779	0.0234094	0.88702
393675	atp5h	ATP synthase, H+ transporting, mitochondrial Fo complex, subunit d	B	4	311.432	73.3567	119.68	-4.24545	-2.60221	1.63148	0.000946383	0.000946383	0.0209128
393687	ndufa13	NADH dehydrogenase (ubiquinone) 1 alpha subcomplex, 13	B	4	192.085	79.942	52.0157	-2.4028	-3.69283	-1.53688	0.0196965	0.00458812	0.486967
393700	ndufa8	NADH dehydrogenase (ubiquinone) 1 alpha subcomplex, 8	B	4	73.8409	18.9319	20.2339	-3.90034	-3.64937	1.06877	0.000946383	0.000946383	0.871114
393703	ndufb10	NADH dehydrogenase (ubiquinone) 1 beta subcomplex, 10	B	4	85.5128	22.219	19.9747	-3.84863	-4.28106	-1.11236	0.000946383	0.000946383	0.791699
393720	ndufv2	NADH dehydrogenase (ubiquinone) flavoprotein 2	B	4	89.7126	17.6549	14.1501	-5.08146	-6.34007	-1.24769	0.000946383	0.000946383	0.58412
393727	hsbp1b	heat shock factor binding protein 1b	B	4	18.0492	6.6199	11.7995	-2.72651	-1.52966	1.78243	0.00763558	0.290304	0.159233
393734	dnajc19	DnaJ (Hsp40) homolog, subfamily C, member 19	B	4	28.2668	8.40081	8.79774	-3.36477	-3.21296	1.04725	0.00523168	0.0104319	0.950626
393740	chchd2	coiled-coil-helix-coiled-coil-helix domain containing 2	B	4	45.4711	19.4447	20.8168	-2.33848	-2.18435	1.07056	0.000946383	0.000946383	0.874497
393757	chchd10	coiled-coil-helix-coiled-coil-helix domain containing 10	B	4	179.957	27.8226	24.4583	-6.46802	-7.35771	-1.13755	0.000946383	0.000946383	0.779706
393770	zgc:73345	reactive oxygen species modulator 1	B	4	59.5448	20.9613	18.1541	-2.8407	-3.27996	-1.15463	0.000946383	0.000946383	0.747296
393771	tmem126a	transmembrane protein 126A	B	4	21.7295	10.457	10.1834	-2.07799	-2.13382	-1.02687	0.0332703	0.0238108	0.961601
393781	ndufb6	NADH dehydrogenase (ubiquinone) 1 beta subcomplex, 6	B	4	113.475	28.6948	36.451	-3.95455	-3.11308	1.2703	0.000946383	0.000946383	0.566541
393793	uqcrc1	ubiquinol-cytochrome c reductase core protein I	B	4	166.514	40.8036	32.2945	-4.08087	-5.15611	-1.26348	0.000946383	0.000946383	0.357204
393799	pycr1a	pyrroline-5-carboxylate reductase 1a	B	4	35.247	20.1151	13.6492	-1.75227	-2.58235	-1.47372	0.00645028	0.000946383	0.0814506
393800	efr3a	EFR3 homolog A (S. cerevisiae)	B	4	6.47529	2.62466	3.30697	-2.4671	-1.95807	1.25996	0.000946383	0.0104319	0.581501
393806	snrkb	SNF related kinase b	B	4	5.13761	3.97977	1.94836	-1.29093	-2.63689	-2.04263	0.585021	0.0340118	0.133025
393821	ndufb7	NADH dehydrogenase (ubiquinone) 1 beta subcomplex, 7	B	4	104.833	26.9427	34.4056	-3.89096	-3.04697	1.27699	0.000946383	0.119049	0.756905
393829	ndufb8	NADH dehydrogenase (ubiquinone) 1 beta subcomplex, 8	B	4	192.457	42.0733	31.6186	-4.57433	-6.08683	-1.33065	0.000946383	0.000946383	0.372439
393838	mtmr3	myotubularin related protein 3	B	4	5.43867	3.72583	2.92099	-1.45972	-1.86193	-1.27554	0.238916	0.044224	0.574623
393854	dusp8a	dual specificity phosphatase 8a	B	4	9.11805	4.91591	3.35066	-1.8548	-2.72127	-1.46715	0.0340118	0.00176305	0.341442
393856	pabpc1b	poly A binding protein, cytoplasmic 1 b	B	4	17.3633	9.90323	7.57201	-1.7533	-2.29309	-1.30787	0.0115244	0.000946383	0.349758
393884	sdha	succinate dehydrogenase complex, subunit A, flavoprotein (Fp)	B	4	88.6979	28.1055	26.9861	-3.15589	-3.2868	-1.04148	0.000946383	0.000946383	0.897855
393885	zgc:56064	zgc:56064	B	4	32.5753	19.0275	26.3142	-1.71201	-1.23794	1.38296	0.0221548	0.490044	0.212864
393896	dnm1l	dynamin 1-like	B	4	23.6886	8.95948	13.2075	-2.64397	-1.79357	1.47414	0.000946383	0.00523168	0.130053
393897	vldlr	very low density lipoprotein receptor	B	4	6.71026	3.05359	2.76342	-2.1975	-2.42824	-1.105	0.000946383	0.000946383	0.814594
393908	tpm1	tropomyosin 1 (alpha)	B	4	820.865	142.814	88.5133	-5.74779	-9.27392	-1.61348	0.000946383	0.000946383	0.0238108
393923	zfand5b	zinc finger, AN1-type domain 5b	B	4	35.4581	13.6388	9.61769	-2.5998	-3.68676	-1.4181	0.000946383	0.000946383	0.227415
393926	idh3a	isocitrate dehydrogenase 3 (NAD+) alpha	B	4	47.6289	20.8512	21.3516	-2.28423	-2.23069	1.024	0.000946383	0.000946383	0.954298
393931	ptdss1a	phosphatidylserine synthase 1a	B	4	11.8202	4.53692	5.23382	-2.60534	-2.25843	1.15361	0.00391858	0.00583418	0.768155
393940	atp2a2a	ATPase, Ca++ transporting, cardiac muscle, slow twitch 2a	B	4	119.428	32.3712	20.2912	-3.68933	-5.8857	-1.59533	0.000946383	0.000946383	0.0205289
393943	ndufa6	NADH dehydrogenase (ubiquinone) 1 alpha subcomplex, 6	B	4	159.56	36.8933	56.0759	-4.3249	-2.84543	1.51995	0.000946383	0.00878532	0.476438
394007	xpnpep2	X-prolyl aminopeptidase (aminopeptidase P) 2, membrane-bound	B	4	3.78538	2.43315	1.82569	-1.55575	-2.0734	-1.33273	0.239931	0.0281282	0.551091
394036	rpl28	ribosomal protein L28	B	4	552.877	347.903	394.271	-1.58917	-1.40228	1.13328	0.0234094	0.121266	0.664274
394047	rtn3	reticulon 3	B	4	61.91	16.7066	20.9133	-3.70572	-2.96032	1.2518	0.000946383	0.000946383	0.494844
394097	rpl34	ribosomal protein L34	B	4	753.926	352.47	319.656	-2.13898	-2.35855	-1.10265	0.000946383	0.000946383	0.777938
394100	spag7	sperm associated antigen 7	B	4	18.0378	7.25734	10.0714	-2.48546	-1.79099	1.38775	0.00878532	0.124331	0.548245
394101	rapgef1b	Rap guanine nucleotide exchange factor (GEF) 1b	B	4	3.51478	1.63026	1.72847	-2.15596	-2.03346	1.06024	0.0188364	0.239444	0.930645
394107	tial1	TIA1 cytotoxic granule-associated RNA binding protein-like 1	B	4	9.94979	7.44656	5.72351	-1.33616	-1.73841	-1.30105	0.382434	0.0332703	0.426133
394120	nudt3a	nudix (nucleoside diphosphate linked moiety X)-type motif 3a	B	4	10.346	7.54425	5.46838	-1.37138	-1.89197	-1.37961	0.241557	0.00176305	0.204516
394135	hibadhb	3-hydroxyisobutyrate dehydrogenase b	B	4	22.6051	12.9094	10.9831	-1.75106	-2.05817	-1.17539	0.0314591	0.00391858	0.682936
394151	atp5g3a	ATP synthase, H+ transporting, mitochondrial Fo complex, subunit C3 (subunit 9), genome duplicate a	B	4	194.049	57.8692	54.3649	-3.35323	-3.56938	-1.06446	0.000946383	0.000946383	0.840522
394244	ndel1a	nudE neurodevelopment protein 1-like 1a	B	4	9.938	5.39562	3.13469	-1.84186	-3.17033	-1.72126	0.107629	0.0201184	0.360131
399479	dldh	dihydrolipoamide dehydrogenase	B	4	82.8536	22.622	21.1729	-3.66252	-3.91319	-1.06844	0.000946383	0.000946383	0.839703
399484	eif4a1b	eukaryotic translation initiation factor 4A1B	B	4	89.1869	51.346	42.6024	-1.73698	-2.09347	-1.20524	0.00252891	0.000946383	0.496313
399662	mdh1aa	malate dehydrogenase 1Aa, NAD (soluble)	B	4	415.713	75.2242	83.5467	-5.52632	-4.97582	1.11064	0.000946383	0.000946383	0.730386
402881	mical3a	microtubule associated monooxygenase, calponin and LIM domain containing 3a	B	4	6.35234	3.3778	3.21077	-1.88061	-1.97845	-1.05202	0.00176305	0.00176305	0.89167
402883	atp5j2	si:ch211-194i10.5	B	4	144.311	23.6552	24.3629	-6.1006	-5.92339	1.02992	0.000946383	0.000946383	0.94271
402895	zgc:100846	zgc:100846	B	4	6.51801	2.76695	3.18407	-2.35567	-2.04707	1.15075	0.0332703	0.072152	0.817728
402917	lhb	luteinizing hormone, beta polypeptide	B	4	117.309	91.5182	52.3623	-1.28181	-2.24033	-1.74779	0.55587	0.0104319	0.0109948
402957	cnksr1	connector enhancer of kinase suppressor of Ras 1	B	4	7.67496	5.47425	3.21605	-1.40201	-2.38646	-1.70217	0.216848	0.000946383	0.0457811
402965	eepd1	endonuclease/exonuclease/phosphatase family domain containing 1	B	4	9.7583	3.49294	3.20803	-2.79372	-3.04184	-1.08881	0.00176305	0.00176305	0.882376
402987	cga	glycoprotein hormones, alpha polypeptide	B	4	181.636	155.352	92.7693	-1.16919	-1.95793	-1.67461	0.774259	0.186314	0.0419784
403001	cfl2	cofilin 2 (muscle)	B	4	10.6915	3.79159	3.34859	-2.81979	-3.19284	-1.13229	0.000946383	0.000946383	0.758939
403053	nfu1	NFU1 iron-sulfur cluster scaffold homolog (S. cerevisiae)	B	4	5.38126	2.78547	1.99149	-1.9319	-2.70213	-1.39869	0.0895526	0.00322377	0.536827
404210	crim1	cysteine rich transmembrane BMP regulator 1 (chordin-like)	B	4	8.54956	4.83585	3.12411	-1.76795	-2.73664	-1.54791	0.0321824	0.00176305	0.224062
404607	zgc:77197	zgc:77197	B	4	17.931	7.56618	10.9879	-2.36989	-1.63189	1.45224	0.0277583	0.558851	0.367812
405801	rbm24a	RNA binding motif protein 24a	B	4	42.6122	10.1465	8.61642	-4.19969	-4.94546	-1.17758	0.0104319	0.000946383	0.847967
405802	plscr3b	phospholipid scramblase 3b	B	4	21.6292	13.1984	9.86962	-1.63877	-2.19149	-1.33728	0.107629	0.00821492	0.497603
405818	cyyr1	cysteine/tyrosine-rich 1	B	4	23.3096	19.569	13.6886	-1.19115	-1.70285	-1.42958	0.58281	0.00878532	0.106526
405860	igfbp7	insulin-like growth factor binding protein 7	B	4	18.4968	9.86281	6.36338	-1.87541	-2.90676	-1.54993	0.0170322	0.000946383	0.172024
405861	pccb	propionyl CoA carboxylase, beta polypeptide	B	4	17.6947	5.72801	7.08535	-3.08915	-2.49736	1.23697	0.000946383	0.000946383	0.585123
405879	zgc:85858	zgc:85858	B	4	5.96446	4.0683	2.81307	-1.46608	-2.12027	-1.44621	0.388027	0.0285133	0.40104
405891	esrra	estrogen-related receptor alpha	B	4	22.8641	8.70568	5.87745	-2.62634	-3.89014	-1.4812	0.0732089	0.0361064	0.657279
406202	heg	heart development protein with EGF-like domains 1	B	4	7.60745	3.9259	3.05698	-1.93776	-2.48855	-1.28424	0.00458812	0.000946383	0.48668
406266	rsl24d1	ribosomal L24 domain containing 1	B	4	86.2609	49.4394	30.0722	-1.74478	-2.86846	-1.64402	0.00322377	0.000946383	0.018391
406271	etfb	electron-transfer-flavoprotein, beta polypeptide	B	4	60.8627	18.8107	28.1835	-3.23554	-2.15952	1.49827	0.000946383	0.000946383	0.072152
406274	klhl20	kelch-like family member 20	B	4	3.9605	2.3723	1.66824	-1.66948	-2.37406	-1.42204	0.162598	0.0273575	0.50203
406283	acadm	acyl-CoA dehydrogenase, C-4 to C-12 straight chain	B	4	172.478	25.7145	24.1642	-6.70742	-7.13775	-1.06416	0.000946383	0.000946383	0.85014
406294	glrx5	glutaredoxin 5 homolog (S. cerevisiae)	B	4	16.8799	10.234	7.07839	-1.64939	-2.38471	-1.44581	0.157329	0.00821492	0.402658
406298	ndufa4	NADH dehydrogenase (ubiquinone) 1 alpha subcomplex, 4	B	4	12.1581	5.51361	4.4224	-2.20511	-2.74921	-1.24675	0.0141703	0.00583418	0.67719
406299	sucla2	succinate-CoA ligase, ADP-forming, beta subunit	B	4	72.2029	19.3636	13.939	-3.7288	-5.17992	-1.38917	0.000946383	0.000946383	0.144559
406301	atp5g1	ATP synthase, H+ transporting, mitochondrial Fo complex, subunit C1 (subunit 9)	B	4	461.679	69.207	99.4213	-6.67099	-4.64366	1.43658	0.000946383	0.000946383	0.113007
406306	ndufb4	NADH dehydrogenase (ubiquinone) 1 beta subcomplex, 4	B	4	86.5436	39.9999	44.0437	-2.1636	-1.96495	1.1011	0.00176305	0.013118	0.822378
406307	rps28	ribosomal protein S28	B	4	372.153	213.052	191.159	-1.74677	-1.94682	-1.11453	0.00252891	0.000946383	0.717788
406340	dusp1	dual specificity phosphatase 1	B	4	17.9122	14.9548	10.9458	-1.19776	-1.63645	-1.36626	0.596536	0.0426126	0.233616
406359	uqcrfs1	ubiquinol-cytochrome c reductase, Rieske iron-sulfur polypeptide 1	B	4	176.89	48.8608	37.6226	-3.62028	-4.7017	-1.29871	0.000946383	0.000946383	0.301778
406385	galcb	galactosylceramidase b	B	4	4.53187	2.67199	5.35863	-1.69607	1.18243	2.00548	0.197694	0.724409	0.0170322
406405	mdh2	malate dehydrogenase 2, NAD (mitochondrial)	B	4	464.179	112.76	85.6888	-4.11652	-5.41703	-1.31592	0.000946383	0.000946383	0.224355
406412	tmbim4	transmembrane BAX inhibitor motif containing 4	B	4	12.7952	5.30256	5.39337	-2.41302	-2.37239	1.01713	0.00252891	0.000946383	0.969317
406413	ndufs8a	NADH dehydrogenase (ubiquinone) Fe-S protein 8a	B	4	57.2402	17.0672	16.546	-3.35381	-3.45946	-1.0315	0.000946383	0.000946383	0.929119
406414	vta1	vesicle (multivesicular body) trafficking 1	B	4	9.74094	3.62511	4.65498	-2.68707	-2.09258	1.28409	0.00252891	0.0160817	0.598479
406420	wls	wntless Wnt ligand secretion mediator	B	4	14.7885	6.42	6.91121	-2.3035	-2.13978	1.07651	0.000946383	0.000946383	0.844482
406428	pdhb	pyruvate dehydrogenase (lipoamide) beta	B	4	124.299	27.0172	24.2167	-4.60074	-5.13278	-1.11564	0.000946383	0.000946383	0.746064
406460	ptp4a3	protein tyrosine phosphatase type IVA, member 3	B	4	32.1816	10.3049	8.45567	-3.12294	-3.80592	-1.2187	0.000946383	0.000946383	0.577846
406472	nudcd3	NudC domain containing 3	B	4	8.85248	4.6653	3.10469	-1.89752	-2.85132	-1.50266	0.0606437	0.0125989	0.44037
406493	myl9b	myosin, light chain 9b, regulatory	B	4	57.8565	17.8656	10.1545	-3.23843	-5.69762	-1.75938	0.000946383	0.000946383	0.00252891
406496	aldoab	aldolase a, fructose-bisphosphate, b	B	4	483.155	56.216	44.36	-8.59462	-10.8917	-1.26727	0.000946383	0.000946383	0.377111
406528	tdh	L-threonine dehydrogenase	B	4	39.564	18.7778	8.0709	-2.10696	-4.90206	-2.32661	0.000946383	0.000946383	0.000946383
406529	vdac3	voltage-dependent anion channel 3	B	4	132.728	29.0887	33.5462	-4.56287	-3.95657	1.15324	0.000946383	0.000946383	0.643215
406553	klhdc3	kelch domain containing 3	B	4	27.1168	7.44083	9.62179	-3.64432	-2.81827	1.29311	0.000946383	0.00252891	0.627533
406562	anp32e	acidic (leucine-rich) nuclear phosphoprotein 32 family, member E	B	4	14.4292	6.66053	9.05708	-2.16637	-1.59314	1.35981	0.000946383	0.040643	0.259539
406599	atp5j	ATP synthase, H+ transporting, mitochondrial Fo complex, subunit F6	B	4	140.49	40.5593	42.9803	-3.46382	-3.26871	1.05969	0.000946383	0.000946383	0.870479
406619	nnt	nicotinamide nucleotide transhydrogenase	B	4	36.0153	10.1916	14.7566	-3.53382	-2.44062	1.44792	0.000946383	0.000946383	0.0662181
406656	ndfip2	Nedd4 family interacting protein 2	B	4	14.0199	9.58231	8.84895	-1.4631	-1.58436	-1.08288	0.0857487	0.021323	0.789708
406660	calm1a	calmodulin 1a	B	4	20.5606	9.02087	14.7516	-2.27923	-1.39379	1.63527	0.000946383	0.217168	0.0426126
406696	pgk1	phosphoglycerate kinase 1	B	4	133.469	89.628	77.1097	-1.48914	-1.7309	-1.16234	0.0667723	0.00523168	0.599742
406702	pdha1a	pyruvate dehydrogenase (lipoamide) alpha 1a	B	4	105.484	23.1236	18.2512	-4.56175	-5.77957	-1.26696	0.000946383	0.000946383	0.353024
406726	ndufa4l	NADH dehydrogenase (ubiquinone) 1 alpha subcomplex 4, like	B	4	612.889	101.975	73.1551	-6.01019	-8.37794	-1.39396	0.000946383	0.000946383	0.132532
406790	usp25	ubiquitin specific peptidase 25	B	4	9.5963	5.17074	4.79921	-1.85589	-1.99956	-1.07741	0.00763558	0.00252891	0.850733
406791	hk1	hexokinase 1	B	4	36.9115	30.2348	20.7613	-1.22083	-1.7779	-1.45631	0.510616	0.00458812	0.0645635
406803	abcd3a	ATP-binding cassette, sub-family D (ALD), member 3a	B	4	8.37197	4.65985	3.58559	-1.79662	-2.33489	-1.2996	0.0225555	0.000946383	0.474215
406831	gyg1a	glycogenin 1a	B	4	23.6979	7.1325	6.66309	-3.32252	-3.55659	-1.07045	0.000946383	0.000946383	0.866396
406840	sesn3	sestrin 3	B	4	7.88278	4.82067	4.55061	-1.6352	-1.73225	-1.05935	0.040643	0.0192722	0.877445
407694	fmnl3	formin-like 3	B	4	2.73117	2.26726	1.50525	-1.20461	-1.81443	-1.50623	0.628888	0.0281282	0.171822
407726	npepps	aminopeptidase puromycin sensitive	B	4	11.1384	5.25442	8.60319	-2.11982	-1.29468	1.63732	0.000946383	0.336723	0.0125989
407730	chchd3	coiled-coil-helix-coiled-coil-helix domain containing 3a	B	4	8.94619	4.55282	6.04055	-1.96498	-1.48102	1.32677	0.0402936	0.248185	0.539493
407737	fgf17	fibroblast growth factor 17	B	4	10.7093	6.27154	4.24277	-1.7076	-2.52413	-1.47817	0.0501419	0.000946383	0.200915
415142	mrpl23	mitochondrial ribosomal protein L23	B	4	17.5489	6.70177	6.87185	-2.61855	-2.55374	1.02538	0.000946383	0.00252891	0.960885
415158	cycsb	cytochrome c, somatic b	B	4	200.096	140.664	130.63	-1.42251	-1.53178	-1.07681	0.115768	0.0419784	0.802343
415175	tnnc1b	troponin C type 1b (slow)	B	4	209.732	30.7685	59.2416	-6.81645	-3.54028	1.9254	0.000946383	0.000946383	0.000946383
415209	tpm2	tropomyosin 2 (beta)	B	4	703.18	116.783	82.8106	-6.02125	-8.49143	-1.41024	0.000946383	0.000946383	0.119712
415247	idh3b	isocitrate dehydrogenase 3 (NAD+) beta	B	4	72.6308	15.2681	14.0889	-4.75703	-5.15518	-1.0837	0.000946383	0.000946383	0.823
431762	mgst1.2	microsomal glutathione S-transferase 1.2	B	4	5.95157	4.88521	2.93171	-1.21828	-2.03007	-1.66633	0.641961	0.0238108	0.0949958
432387	pkd2	polycystic kidney disease 2	B	4	8.39942	4.3194	4.57403	-1.94458	-1.83633	1.05895	0.0120735	0.0379012	0.901018
436585	hic1	hypermethylated in cancer 1	B	4	9.38225	4.85079	4.59575	-1.93417	-2.04151	-1.05549	0.0109948	0.00878532	0.904203
436663	zgc:92045	zgc:92045	B	4	4.8163	3.67294	2.59543	-1.31129	-1.85568	-1.41516	0.524263	0.0357845	0.351063
436768	uqcrq	ubiquinol-cytochrome c reductase, complex III subunit VII	B	4	301.513	76.2234	58.5786	-3.95565	-5.14715	-1.30122	0.000946383	0.000946383	0.457596
436772	sec61g	Sec61 translocon gamma subunit	B	4	336.379	116.778	178.717	-2.8805	-1.88219	1.5304	0.000946383	0.00322377	0.0448493
436778	sub1b	SUB1 homolog, transcriptional regulator b	B	4	16.9482	6.99193	10.7242	-2.42397	-1.58037	1.5338	0.0115244	0.276257	0.354213
436790	arl6ip5b	ADP-ribosylation factor-like 6 interacting protein 5b	B	4	10.9591	3.89661	6.78227	-2.81247	-1.61585	1.74056	0.00252891	0.148121	0.162185
436802	psmg3	proteasome (prosome, macropain) assembly chaperone 3	B	4	13.2738	7.9814	4.35727	-1.66309	-3.04636	-1.83174	0.335284	0.0296571	0.234358
436846	zgc:92744	zgc:92744	B	4	26.1446	12.1649	15.5478	-2.14918	-1.68156	1.27809	0.00583418	0.0631151	0.536191
436850	suclg1	succinate-CoA ligase, alpha subunit	B	4	72.3095	33.3178	45.0335	-2.1703	-1.60568	1.35163	0.000946383	0.0192722	0.194015
436929	dgcr2	DiGeorge syndrome critical region gene 2	B	4	2.91771	2.35936	1.44185	-1.23665	-2.02359	-1.63634	0.564748	0.00763558	0.0708859
436930	uqcrc2a	ubiquinol-cytochrome c reductase core protein IIa	B	4	29.2618	8.53101	9.85785	-3.43005	-2.96838	1.15553	0.000946383	0.000946383	0.744667
436958	agpat9	glycerol-3-phosphate acyltransferase 3	B	4	9.46891	4.53799	8.87138	-2.08659	-1.06735	1.95491	0.0192722	0.882425	0.021323
436967	prcp	prolylcarboxypeptidase (angiotensinase C)	B	4	5.70272	4.00217	2.59847	-1.42491	-2.19465	-1.5402	0.458489	0.0314591	0.357204
436971	tomm20b	translocase of outer mitochondrial membrane 20 homolog (yeast)	B	4	48.484	21.9334	25.4536	-2.21051	-1.9048	1.16049	0.000946383	0.00458812	0.693338
437013	eef2k	eukaryotic elongation factor 2 kinase	B	4	10.9142	4.21046	3.66904	-2.59216	-2.97467	-1.14756	0.000946383	0.000946383	0.734339
437019	pcca	propionyl CoA carboxylase, alpha polypeptide	B	4	9.46343	4.89933	4.50493	-1.93158	-2.10068	-1.08755	0.00645028	0.000946383	0.822142
437020	ube2b	ubiquitin-conjugating enzyme E2B (RAD6 homolog)	B	4	4.5315	3.46213	1.85388	-1.30888	-2.44433	-1.8675	0.563614	0.00252891	0.040643
445029	tnni2b.2	troponin I type 2b (skeletal, fast), tandem duplicate 2	B	4	277.459	88.0764	38.2791	-3.15021	-7.24832	-2.3009	0.000946383	0.000946383	0.000946383
445040	zgc:92868	zgc:92868	B	4	486.573	290.522	336.866	-1.67482	-1.44441	1.15952	0.0146431	0.133837	0.639164
445083	dhrs3a	dehydrogenase/reductase (SDR family) member 3a	B	4	5.57335	3.17969	2.11158	-1.7528	-2.63942	-1.50583	0.183964	0.000946383	0.407771
445110	paip1	poly(A) binding protein interacting protein 1	B	4	6.81155	3.43457	2.65205	-1.98323	-2.56841	-1.29506	0.0314591	0.00458812	0.592664
445129	sdhc	succinate dehydrogenase complex, subunit C, integral membrane protein	B	4	107.272	33.4699	33.1689	-3.20503	-3.23411	-1.00907	0.000946383	0.000946383	0.979895
445139	bag3	BCL2-associated athanogene 3	B	4	24.4853	18.8553	10.7078	-1.29859	-2.28668	-1.76089	0.362409	0.000946383	0.00391858
445238	si:ch211-191d15.2	si:ch211-191d15.2	B	4	21.3627	7.19759	7.84716	-2.96804	-2.72235	1.09025	0.000946383	0.000946383	0.867172
445289	kras	v-Ki-ras2 Kirsten rat sarcoma viral oncogene homolog	B	4	4.71242	2.58433	2.253	-1.82346	-2.09162	-1.14706	0.0115244	0.000946383	0.701717
445291	ndufv1	NADH dehydrogenase (ubiquinone) flavoprotein 1	B	4	109.295	20.4525	26.8876	-5.34385	-4.06488	1.31464	0.000946383	0.000946383	0.298763
445474	stat5b	signal transducer and activator of transcription 5b	B	4	7.54778	3.97222	4.34877	-1.90014	-1.73561	1.0948	0.00934228	0.0332703	0.81337
445485	gspt1	G1 to S phase transition 1	B	4	4.10287	2.88956	2.03542	-1.41989	-2.01574	-1.41964	0.306039	0.0482577	0.414839
445486	ak1	adenylate kinase 1	B	4	672.166	117.14	74.5898	-5.73814	-9.0115	-1.57046	0.000946383	0.000946383	0.0332703
446167	grb10a	growth factor receptor-bound protein 10a	B	4	49.6332	15.9453	10.4653	-3.11272	-4.74264	-1.52364	0.000946383	0.000946383	0.528305
447816	rtn4a	reticulon 4a	B	4	88.7509	37.8766	30.9201	-2.34316	-2.87033	-1.22498	0.000946383	0.000946383	0.473874
447821	sav1	salvador family WW domain containing protein 1	B	4	5.4209	3.00952	2.35686	-1.80125	-2.30005	-1.27692	0.117061	0.0141703	0.63505
447842	clpxa	caseinolytic mitochondrial matrix peptidase chaperone subunit a	B	4	27.1172	9.88121	11.0315	-2.74432	-2.45816	1.11641	0.013118	0.182194	0.796833
447845	sdprb	serum deprivation response b	B	4	9.15309	4.7919	4.55744	-1.91012	-2.00838	-1.05145	0.00176305	0.000946383	0.890755
447850	eif4e3	eukaryotic translation initiation factor 4E family member 3	B	4	5.18358	2.20039	2.23791	-2.35576	-2.31626	1.01705	0.00583418	0.00523168	0.972018
447863	bin1b	bridging integrator 1b	B	4	24.2925	7.85028	8.43364	-3.09448	-2.88043	1.07431	0.000946383	0.000946383	0.85892
447864	ass1	argininosuccinate synthase 1	B	4	6.47583	3.54762	2.63975	-1.8254	-2.4532	-1.34392	0.0192722	0.000946383	0.375646
447866	arrdc3b	arrestin domain containing 3b	B	4	9.53906	7.61791	3.95592	-1.25219	-2.41134	-1.9257	0.519195	0.000946383	0.00322377
447879	nmrk2	nicotinamide riboside kinase 2	B	4	51.3715	43.956	23.8761	-1.1687	-2.15159	-1.841	0.618318	0.000946383	0.00176305
447913	ndufs6	NADH dehydrogenase (ubiquinone) Fe-S protein 6	B	4	103.112	22.8583	17.8287	-4.51092	-5.78348	-1.28211	0.000946383	0.000946383	0.58281
447942	cox6a2	cytochrome c oxidase subunit VIa polypeptide 2	B	4	356.112	76.7519	53.8116	-4.63978	-6.61776	-1.42631	0.000946383	0.000946383	0.205199
449542	chchd6a	coiled-coil-helix-coiled-coil-helix domain containing 6a	B	4	10.9749	5.56872	4.26787	-1.97081	-2.57152	-1.3048	0.0531574	0.0120735	0.613506
449551	hint1	histidine triad nucleotide binding protein 1	B	4	33.7902	12.9066	34.3638	-2.61806	1.01698	2.6625	0.00763558	0.971203	0.00458812
449662	acox1	acyl-CoA oxidase 1, palmitoyl	B	4	3.49305	2.16584	4.24863	-1.61279	1.21631	1.96165	0.196361	0.623925	0.0336409
449670	srl	sarcalumenin	B	4	182.213	44.3537	27.4322	-4.10818	-6.6423	-1.61685	0.000946383	0.000946383	0.153163
449761	si:ch211-163l21.8	si:ch211-163l21.8	B	4	3.04829	2.33284	1.43523	-1.30669	-2.1239	-1.62541	0.566362	0.0325425	0.213702
449787	atp5f1	ATP synthase, H+ transporting, mitochondrial Fo complex, subunit B1	B	4	231.908	83.4408	94.6582	-2.77931	-2.44995	1.13444	0.000946383	0.000946383	0.666269
449794	zgc:101846	zgc:101846	B	4	21.0965	10.3467	13.5915	-2.03896	-1.55218	1.31361	0.0115244	0.138685	0.481979
450003	gcdhb	glutaryl-CoA dehydrogenase b	B	4	8.54805	3.24138	3.61702	-2.63716	-2.36329	1.11589	0.0170322	0.047687	0.871166
450009	mrps16	mitochondrial ribosomal protein S16	B	4	8.07128	5.08782	3.1305	-1.58639	-2.57827	-1.62524	0.271989	0.0300444	0.326267
450011	tspo	translocator protein	B	4	10.1794	4.77858	3.6474	-2.13021	-2.79086	-1.31013	0.0734549	0.0347364	0.691393
450019	hspb7	heat shock protein family, member 7 (cardiovascular)	B	4	124.432	55.6933	40.9813	-2.23424	-3.03631	-1.35899	0.000946383	0.000946383	0.173654
450026	tspan5a	tetraspanin 5a	B	4	12.5746	5.60103	3.80548	-2.24505	-3.30434	-1.47183	0.0382463	0.000946383	0.501271
450078	hsd17b10	hydroxysteroid (17-beta) dehydrogenase 10	B	4	22.9667	7.63964	6.62824	-3.00625	-3.46498	-1.15259	0.000946383	0.000946383	0.748287
474327	capza1b	capping protein (actin filament) muscle Z-line, alpha 1b	B	4	33.3982	18.4562	25.3603	-1.80959	-1.31695	1.37408	0.00322377	0.312777	0.185598
474346	mag	myelin associated glycoprotein	B	4	12.3073	6.51904	3.72936	-1.8879	-3.30011	-1.74803	0.0188364	0.000946383	0.119712
492329	zgc:92107	zgc:92107	B	4	7.85131	7.02884	4.47987	-1.11701	-1.75258	-1.56898	0.748365	0.00763558	0.0347364
492332	opa1	optic atrophy 1 (autosomal dominant)	B	4	8.80677	5.57868	5.31566	-1.57865	-1.65676	-1.04948	0.0550003	0.0296571	0.893555
492339	creg2	cellular repressor of E1A-stimulated genes 2	B	4	10.3037	4.94622	3.09359	-2.08315	-3.33066	-1.59886	0.00583418	0.000946383	0.141755
492783	dhrs13a.3	dehydrogenase/reductase (SDR family) member 13a, duplicate 3	B	4	5.03926	2.44287	2.00561	-2.06284	-2.51258	-1.21802	0.0912519	0.0170322	0.759527
493604	mrpl16	mitochondrial ribosomal protein L16	B	4	17.5561	7.86978	8.55608	-2.23082	-2.05189	1.08721	0.000946383	0.00322377	0.840243
493605	ndufs1	NADH dehydrogenase (ubiquinone) Fe-S protein 1	B	4	122.92	24.3135	26.7853	-5.05563	-4.58908	1.10166	0.000946383	0.000946383	0.743374
494036	murcb	muscle-related coiled-coil protein b	B	4	53.3726	12.025	13.8992	-4.43847	-3.83998	1.15586	0.000946383	0.000946383	0.629954
494110	lhfp	lipoma HMGIC fusion partner	B	4	7.58927	4.62203	3.05212	-1.64198	-2.48656	-1.51437	0.12743	0.000946383	0.23509
494577	cox6c	cytochrome c oxidase subunit VIc	B	4	422.778	127.041	101.534	-3.32789	-4.16391	-1.25122	0.000946383	0.000946383	0.477294
497350	sipa1l2	signal-induced proliferation-associated 1 like 2	B	4	3.89453	2.31418	2.36136	-1.6829	-1.64927	1.02039	0.0454615	0.0594975	0.958881
503534	rnf7	ring finger protein 7	B	4	31.9243	12.6798	13.4798	-2.51773	-2.36831	1.06309	0.00391858	0.0109948	0.911364
503702	prnprs3	prion protein, related sequence 3	B	4	25.3013	12.5515	7.89299	-2.0158	-3.20554	-1.59021	0.000946383	0.000946383	0.0196965
503703	pkz	protein kinase containing Z-DNA binding domains	B	4	3.4345	2.17736	1.62306	-1.57737	-2.11606	-1.34152	0.258309	0.00989182	0.501983
503714	ndufaf1	NADH dehydrogenase (ubiquinone) complex I, assembly factor 1	B	4	24.2259	8.71862	6.15068	-2.77864	-3.93874	-1.41751	0.000946383	0.000946383	0.525098
503743	smtnl1	smoothelin-like 1	B	4	16.8894	8.10488	8.8996	-2.08386	-1.89777	1.09805	0.00583418	0.0230056	0.827825
503756	gpm6bb	glycoprotein M6Bb	B	4	15.6895	9.16527	6.94685	-1.71184	-2.25851	-1.31934	0.0967519	0.0261719	0.574044
503808	pkig	protein kinase (cAMP-dependent, catalytic) inhibitor gamma	B	4	9.17905	4.53524	5.85472	-2.02394	-1.5678	1.29094	0.0293074	0.173303	0.584483
503884	fxyd1	FXYD domain containing ion transport regulator 1 (phospholemman)	B	4	94.5915	30.5722	26.7994	-3.09404	-3.52961	-1.14078	0.000946383	0.000946383	0.678508
503942	im:7148385	im:7148385	B	4	55.5391	13.8731	11.4222	-4.00337	-4.86238	-1.21457	0.000946383	0.000946383	0.560049
504036	ly75	lymphocyte antigen 75	B	4	8.31014	4.54692	4.84027	-1.82764	-1.71688	1.06452	0.00176305	0.007052	0.851506
541328	ndufa5	NADH dehydrogenase (ubiquinone) 1 alpha subcomplex, 5	B	4	129.195	32.7446	65.7278	-3.94554	-1.96561	2.00729	0.000946383	0.0175034	0.0141703
541331	ndufa9	NADH dehydrogenase (ubiquinone) 1 alpha subcomplex, 9a	B	4	120.008	22.3343	24.9684	-5.37326	-4.8064	1.11794	0.000946383	0.000946383	0.759061
541390	zgc:110155	NADH dehydrogenase (ubiquinone) 1, subcomplex unknown, 2	B	4	101.727	21.6905	21.022	-4.68993	-4.83907	-1.0318	0.000946383	0.000946383	0.949483
541394	enah	enabled homolog (Drosophila)	B	4	5.89846	3.69131	2.38646	-1.59793	-2.47164	-1.54677	0.12508	0.000946383	0.199545
541423	smyd2a	SET and MYND domain containing 2a	B	4	4.94145	3.26389	2.44188	-1.51398	-2.02363	-1.33663	0.268229	0.0402936	0.537862
541429	aoc2	amine oxidase, copper containing 2	B	4	16.1025	9.91076	5.8254	-1.62475	-2.76419	-1.7013	0.03961	0.000946383	0.0196965
541493	lifra	leukemia inhibitory factor receptor alpha a	B	4	11.4219	8.93506	5.30749	-1.27832	-2.15203	-1.68348	0.394477	0.000946383	0.0141703
544660	sema3gb	sema domain, immunoglobulin domain (Ig), short basic domain, secreted, (semaphorin) 3Gb	B	4	7.25118	4.01309	3.60526	-1.80688	-2.01128	-1.11312	0.0600496	0.0165563	0.822335
544667	flt1	fms-related tyrosine kinase 1 (vascular endothelial growth factor/vascular permeability factor receptor)	B	4	5.71731	3.15068	2.76045	-1.81463	-2.07115	-1.14136	0.0528674	0.0104319	0.76472
550229	sncga	synuclein, gamma a	B	4	9.06153	6.39812	4.0197	-1.41628	-2.25428	-1.59169	0.333124	0.00763558	0.18494
550330	prrg4	proline rich Gla (G-carboxyglutamic acid) 4 (transmembrane)	B	4	6.41116	3.51676	2.52273	-1.82303	-2.54136	-1.39403	0.0531574	0.000946383	0.415297
550363	ms4a17a.11	membrane-spanning 4-domains, subfamily A, member 17A.11	B	4	27.0072	18.7262	10.5887	-1.44221	-2.55057	-1.76851	0.293141	0.00583418	0.0780846
550431	cldn19	claudin 19	B	4	12.5715	4.67234	4.18363	-2.69062	-3.00493	-1.11681	0.000946383	0.00176305	0.842019
550519	rgs5b	regulator of G-protein signaling 5b	B	4	19.4615	10.8033	6.24969	-1.80144	-3.11399	-1.72861	0.0409609	0.000946383	0.100167
550571	fibinb	fin bud initiation factor b	B	4	9.75714	4.26725	6.6686	-2.28652	-1.46315	1.56274	0.0146431	0.247774	0.236339
550579	zgc:113076	zgc:113076	B	4	10.3189	7.43284	5.40643	-1.38828	-1.90863	-1.37481	0.2693	0.00391858	0.287409
550585	ppp2ca	protein phosphatase 2, catalytic subunit, alpha isozyme	B	4	19.2438	6.37233	4.79021	-3.0199	-4.01732	-1.33028	0.000946383	0.000946383	0.440895
550598	capns1a	calpain, small subunit 1 a	B	4	18.0041	5.8324	8.73409	-3.08691	-2.06136	1.49751	0.000946383	0.00322377	0.202821
550606	atpaf1	ATP synthase mitochondrial F1 complex assembly factor 1	B	4	12.6224	6.03832	5.73809	-2.09038	-2.19976	-1.05232	0.00989182	0.0115244	0.91704
552940	murca	muscle-related coiled-coil protein a	B	4	41.8271	11.3424	16.1411	-3.68768	-2.59134	1.42308	0.000946383	0.000946383	0.220351
553188	sun1	Sad1 and UNC84 domain containing 1	B	4	8.20232	3.28963	3.47099	-2.49339	-2.36311	1.05513	0.000946383	0.000946383	0.896188
553205	kpna5	karyopherin alpha 5 (importin alpha 6)	B	4	5.82812	4.00492	2.39202	-1.45524	-2.43648	-1.67428	0.236606	0.000946383	0.0835487
553275	mtdhb	metadherin b	B	4	3.79195	1.71735	2.85525	-2.20802	-1.32806	1.66259	0.0209128	0.505432	0.156015
553310	im:7143453	engulfment and cell motility 3	B	4	4.04337	2.34986	2.22408	-1.72069	-1.818	-1.05655	0.0429222	0.0146431	0.892185
553325	ptcd3	pentatricopeptide repeat domain 3	B	4	9.6047	4.73145	3.78176	-2.02997	-2.53974	-1.25112	0.013118	0.000946383	0.596536
553346	psme4b	proteasome activator subunit 4b	B	4	14.7522	7.99246	6.44423	-1.84576	-2.28921	-1.24025	0.000946383	0.000946383	0.436196
553359	acvr2aa	activin A receptor, type IIAa	B	4	7.85816	4.08458	3.44094	-1.92386	-2.28372	-1.18705	0.0246449	0.00252891	0.686195
553383	spna2	spectrin alpha 2	B	4	27.7407	15.2564	18.7223	-1.8183	-1.48169	1.22718	0.00176305	0.0770224	0.452106
553384	cox10	COX10 heme A:farnesyltransferase cytochrome c oxidase assembly factor	B	4	9.97263	4.98076	3.33527	-2.00223	-2.99005	-1.49336	0.0170322	0.000946383	0.326497
553433	pisd	phosphatidylserine decarboxylase	B	4	10.6506	5.87692	3.9767	-1.81228	-2.67825	-1.47784	0.0160817	0.000946383	0.211137
553452	si:dkey-180p18.9	si:dkey-180p18.9	B	4	13.5651	9.00083	7.84769	-1.50709	-1.72855	-1.14694	0.142522	0.0482577	0.731591
553465	si:ch211-235e18.3	salt-inducible kinase 1	B	4	25.8272	11.6489	5.83878	-2.21714	-4.42339	-1.99509	0.00989182	0.000946383	0.0234094
553527	mlf1	myeloid leukemia factor 1	B	4	41.0619	29.6122	16.7189	-1.38665	-2.45602	-1.77118	0.275073	0.000946383	0.0269537
553555	mrpl13	mitochondrial ribosomal protein L13	B	4	15.025	6.49533	6.51466	-2.3132	-2.30634	1.00298	0.047687	0.0528674	0.996148
553660	ndufs5	NADH dehydrogenase (ubiquinone) Fe-S protein 5	B	4	195.381	37.4373	45.0629	-5.21889	-4.33574	1.20369	0.000946383	0.000946383	0.673413
553672	ndufs2	NADH dehydrogenase (ubiquinone) Fe-S protein 2	B	4	85.5037	20.1026	23.6561	-4.25337	-3.61445	1.17677	0.000946383	0.000946383	0.604578
553734	scdb	stearoyl-CoA desaturase b	B	4	17.6598	7.34399	6.38328	-2.40466	-2.76657	-1.1505	0.00252891	0.000946383	0.786134
553744	ctdsp1	CTD (carboxy-terminal domain, RNA polymerase II, polypeptide A) small phosphatase 1	B	4	6.72797	3.57123	3.45035	-1.88394	-1.94994	-1.03503	0.0188364	0.0109948	0.934191
553755	atp5a1	ATP synthase, H+ transporting, mitochondrial F1 complex, alpha subunit 1, cardiac muscle	B	4	530.041	163.567	178.375	-3.24051	-2.9715	1.09053	0.000946383	0.000946383	0.786166
553776	calcoco2	calcium binding and coiled-coil domain 2	B	4	10.9789	5.40175	4.33734	-2.03247	-2.53125	-1.24541	0.00252891	0.000946383	0.574927
553793	oard1	O-acyl-ADP-ribose deacylase 1	B	4	9.37152	4.6599	3.24995	-2.0111	-2.88359	-1.43384	0.0120735	0.000946383	0.320696
553799	mrpl30	mitochondrial ribosomal protein L30	B	4	16.1151	7.11893	8.31779	-2.2637	-1.93743	1.1684	0.0269537	0.0734549	0.785784
554101	cox5aa	cytochrome c oxidase subunit Vaa	B	4	296.448	124.682	103.173	-2.37763	-2.87331	-1.20848	0.000946383	0.000946383	0.529233
554103	cox7a2a	cytochrome c oxidase subunit VIIa polypeptide 2a (liver)	B	4	150.473	37.7137	46.4849	-3.98988	-3.23703	1.23257	0.000946383	0.000946383	0.582473
554108	zgc:112307	zgc:112307	B	4	4.8138	3.46804	2.44863	-1.38805	-1.96592	-1.41632	0.296603	0.0170322	0.316833
554125	ndufa2	NADH dehydrogenase (ubiquinone) 1 alpha subcomplex, 2	B	4	161.513	32.2445	44.0392	-5.00901	-3.66748	1.36579	0.000946383	0.000946383	0.580195
554135	atp5b	ATP synthase, H+ transporting, mitochondrial F1 complex, beta polypeptide	B	4	791.995	201.289	177.537	-3.93462	-4.46101	-1.13379	0.000946383	0.000946383	0.692456
554154	uqcrb	ubiquinol-cytochrome c reductase binding protein	B	4	327.791	78.7413	85.9862	-4.16289	-3.81213	1.09201	0.000946383	0.000946383	0.819758
554232	ephb2b	eph receptor B2b	B	4	5.13836	2.16582	3.07801	-2.37248	-1.66938	1.42118	0.0932802	0.0234094	0.382123
554826	crip2	cysteine-rich protein 2	B	4	7.12722	2.86418	4.25695	-2.4884	-1.67426	1.48627	0.00252891	0.105634	0.337948
555206	neu3.3	sialidase 3 (membrane sialidase), tandem duplicate 3	B	4	2.99473	2.24576	1.31383	-1.3335	-2.27939	-1.70932	0.578449	0.0269537	0.148946
555328	serpinh1a	serpin peptidase inhibitor, clade H (heat shock protein 47), member 1a	B	4	3.73662	1.75525	2.36576	-2.12882	-1.57946	1.34782	0.00583418	0.0859816	1
555362	tns1b	tensin 1b	B	4	34.9087	13.4119	11.0867	-2.60282	-3.1487	-1.20973	0.000946383	0.000946383	0.504216
555510	cyp2aa12	cytochrome P450, family 2, subfamily AA, polypeptide 12	B	4	70.2219	61.5182	43.7806	-1.14148	-1.60395	-1.40515	0.664867	0.0179514	0.1021
555536	si:dkey-240h12.4	si:dkey-240h12.4	B	4	5.46396	2.42763	3.43158	-2.25074	-1.59226	1.41355	0.047687	0.339291	0.574364
555639	cd164	CD164 molecule, sialomucin	B	4	45.7324	11.7274	9.95174	-3.89962	-4.59542	-1.17843	0.000946383	0.000946383	0.625665
555655	bmpr2b	bone morphogenetic protein receptor, type II b (serine/threonine kinase)	B	4	5.79472	2.63456	3.4328	-2.1995	-1.68804	1.30299	0.00391858	0.0762114	0.509602
555812	ucp2	uncoupling protein 2	B	4	87.2896	21.9311	38.9885	-3.98017	-2.23886	1.77777	0.000946383	0.000946383	0.00391858
555994	gramd1a	GRAM domain containing 1A	B	4	4.27865	2.07993	1.838	-2.05711	-2.32788	-1.13163	0.0165563	0.0109948	0.806459
556058	si:ch211-194c3.5	si:ch211-194c3.5	B	4	5.43638	2.89715	2.5523	-1.87646	-2.12999	-1.13511	0.018391	0.0115244	0.774786
556081	rusc2	RUN and SH3 domain containing 2	B	4	2.54718	1.98838	1.38381	-1.28103	-1.8407	-1.43689	0.513942	0.0234094	0.263139
556095	LOC556095	rho GTPase-activating protein 21-like	B	4	4.15215	3.20324	2.05159	-1.29623	-2.02387	-1.56135	0.409647	0.00523168	0.0996224
556148	prickle1b	prickle homolog 1b	B	4	4.63203	2.47242	2.30951	-1.87348	-2.00563	-1.07054	0.0238108	0.0230056	0.886415
556208	akap1b	A kinase (PRKA) anchor protein 1b	B	4	15.7412	8.83716	5.17443	-1.78125	-3.04211	-1.70785	0.0151084	0.000946383	0.131708
556229	aass	aminoadipate-semialdehyde synthase	B	4	6.76541	3.73153	3.68236	-1.81304	-1.83725	-1.01335	0.0379012	0.03961	0.976097
556258	tcap	titin-cap (telethonin)	B	4	320.542	236.655	94.7161	-1.35447	-3.38424	-2.49857	0.357118	0.000946383	0.000946383
556360	stim1a	stromal interaction molecule 1a	B	4	23.3011	15.9073	9.65412	-1.46481	-2.41359	-1.64772	0.111395	0.000946383	0.0165563
556398	fam171a2	family with sequence similarity 171, member A2	B	4	2.9586	2.25442	1.22969	-1.31236	-2.40597	-1.83332	0.557851	0.00878532	0.0798719
556480	slc6a6a	solute carrier family 6 (neurotransmitter transporter), member 6a	B	4	10.4343	5.96327	4.77332	-1.74976	-2.18596	-1.24929	0.0340118	0.00252891	0.568165
556580	wfs1b	Wolfram syndrome 1b (wolframin)	B	4	8.5188	4.57213	4.50186	-1.8632	-1.89228	-1.01561	0.021323	0.0205289	0.968765
556605	lamb1b	laminin, beta 1b	B	4	15.0425	6.91111	5.37128	-2.17657	-2.80054	-1.28668	0.000946383	0.000946383	0.362243
556625	btf3	basic transcription factor 3	B	4	215.624	140.983	138.282	-1.52943	-1.55931	-1.01953	0.0426126	0.0361064	0.951256
556734	itgb1a	integrin, beta 1a	B	4	13.5438	9.22212	5.92496	-1.46862	-2.28589	-1.55649	0.145918	0.00252891	0.131498
556762	add3a	adducin 3 (gamma) a	B	4	22.7295	13.4518	8.8188	-1.6897	-2.57739	-1.52535	0.018391	0.000946383	0.139842
556764	LOC556764	probable ATP-dependent RNA helicase DDX17	B	4	12.2219	5.50808	4.19263	-2.2189	-2.91509	-1.31375	0.000946383	0.000946383	0.448496
556778	mrps22	mitochondrial ribosomal protein S22	B	4	7.0637	3.08606	2.79519	-2.28891	-2.52709	-1.10406	0.0498255	0.0277583	0.883609
556779	ksr1b	kinase suppressor of ras 1b	B	4	1.95565	1.34616	1.06287	-1.45276	-1.83997	-1.26653	0.281512	0.0340118	0.565106
556813	znrf3	zinc and ring finger 3	B	4	2.12431	1.43525	1.1008	-1.4801	-1.92979	-1.30382	0.331779	0.0454615	0.572167
557121	ube4a	ubiquitination factor E4A (UFD2 homolog, yeast)	B	4	3.68532	1.78297	1.5452	-2.06696	-2.38501	-1.15388	0.0192722	0.00176305	0.760298
557176	pik3r1	phosphoinositide-3-kinase, regulatory subunit 1 (alpha)	B	4	22.1784	8.56574	6.78765	-2.5892	-3.26746	-1.26196	0.000946383	0.000946383	0.404577
557195	lrpprc	leucine-rich pentatricopeptide repeat containing	B	4	19.6139	15.0898	11.8873	-1.29981	-1.64999	-1.26941	0.302644	0.0151084	0.350855
557217	zgc:193541	zgc:193541	B	4	184.31	47.6952	56.1099	-3.86433	-3.2848	1.17643	0.000946383	0.000946383	0.621946
557223	LOC557223	si:ch211-1a19.3	B	4	8.99307	3.84801	3.89978	-2.33707	-2.30605	1.01345	0.025421	0.0217355	0.979982
557270	eif3f	eukaryotic translation initiation factor 3, subunit F	B	4	195.94	72.9128	60.4886	-2.68732	-3.23929	-1.2054	0.000946383	0.000946383	0.528868
557288	prex2	phosphatidylinositol-3,4,5-trisphosphate-dependent Rac exchange factor 2	B	4	6.58878	4.35727	2.61713	-1.51213	-2.51756	-1.6649	0.085003	0.000946383	0.0300444
557610	zgc:175214	zgc:175214	B	4	6.13544	2.98214	3.08258	-2.0574	-1.99036	1.03368	0.000946383	0.00252891	0.934771
557660	palld	palladin, cytoskeletal associated protein	B	4	9.79511	6.19992	5.67761	-1.57988	-1.72522	-1.09199	0.0336409	0.00322377	0.787613
557789	mrpl47	mitochondrial ribosomal protein L47	B	4	14.5946	5.45328	10.0954	-2.6763	-1.44567	1.85125	0.00583418	0.362701	0.105634
557912	ssh2b	slingshot protein phosphatase 2b	B	4	9.38759	4.84146	3.95801	-1.939	-2.3718	-1.22321	0.00989182	0.000946383	0.549055
558102	hp1bp3	heterochromatin protein 1, binding protein 3	B	4	4.08995	2.46038	4.72667	-1.66232	1.15568	1.92111	0.142522	0.73094	0.0285133
558150	sacs	sacsin molecular chaperone	B	4	2.72293	2.0599	1.63592	-1.32187	-1.66446	-1.25917	0.309864	0.0188364	0.413312
558368	atpif1b	ATPase inhibitory factor 1b	B	4	110.282	32.0791	35.1934	-3.43781	-3.1336	1.09708	0.000946383	0.000946383	0.804431
558396	cyp27c1	cytochrome P450, family 27, subfamily C, polypeptide 1	B	4	8.59032	3.77398	4.68353	-2.2762	-1.83416	1.24101	0.00252891	0.0209128	0.585021
558430	lcorl	ligand dependent nuclear receptor corepressor-like	B	4	2.84407	1.86073	1.45396	-1.52847	-1.95609	-1.27977	0.203161	0.021323	0.566363
558432	LOC558432	sprouty-related, EVH1 domain-containing protein 2-like	B	4	5.2526	2.47938	2.0039	-2.11851	-2.62119	-1.23728	0.0756794	0.00583418	0.722375
558436	jmjd1cb	jumonji domain containing 1Cb	B	4	5.36139	4.18339	3.132	-1.28159	-1.71181	-1.33569	0.393391	0.013118	0.281129
558476	stard8	StAR-related lipid transfer (START) domain containing 8	B	4	4.4121	3.50077	2.35053	-1.26032	-1.87707	-1.48935	0.513933	0.0160817	0.169178
558479	herc2	HECT and RLD domain containing E3 ubiquitin protein ligase 2	B	4	7.6465	3.12074	3.35495	-2.45022	-2.27917	1.07505	0.000946383	0.000946383	0.825659
558595	akap11	A kinase (PRKA) anchor protein 11	B	4	3.05483	1.8733	1.51592	-1.63072	-2.01517	-1.23575	0.0583204	0.00322377	0.540121
558772	nfe2l1b	nuclear factor, erythroid 2-like 1b	B	4	8.76647	5.92415	4.66568	-1.47979	-1.87893	-1.26973	0.278383	0.0311231	0.507221
559514	tnrc18	trinucleotide repeat containing 18	B	4	4.32911	3.02905	2.10992	-1.4292	-2.05179	-1.43562	0.129429	0.000946383	0.117538
559569	egln2	egl-9 family hypoxia-inducible factor 2	B	4	8.56072	5.14633	3.34083	-1.66346	-2.56245	-1.54043	0.0165563	0.000946383	0.065124
559634	nedd4l	neural precursor cell expressed, developmentally down-regulated 4-like	B	4	10.9932	5.44752	4.26537	-2.01802	-2.57731	-1.27715	0.000946383	0.000946383	0.400972
559638	mkl1b	megakaryoblastic leukemia (translocation) 1b	B	4	4.51593	2.53018	2.72486	-1.78483	-1.65731	1.07694	0.0368313	0.0827874	0.868996
559659	atp5ia	ATP synthase, H+ transporting, mitochondrial Fo complex, subunit Ea	B	4	103.038	42.2023	56.5494	-2.44153	-1.82209	1.33996	0.00176305	0.0426126	0.472813
559897	isoc1	isochorismatase domain containing 1	B	4	4.51783	2.68003	1.99238	-1.68574	-2.26755	-1.34514	0.165059	0.0120735	0.519024
560211	map3k3	mitogen-activated protein kinase kinase kinase 3	B	4	4.429	3.5101	1.97927	-1.26179	-2.23769	-1.77343	0.525211	0.000946383	0.0170322
560297	pgm5	phosphoglucomutase 5	B	4	20.4875	6.20945	5.66881	-3.29941	-3.61407	-1.09537	0.000946383	0.000946383	0.84356
560327	tom1l2	target of myb1-like 2 (chicken)	B	4	3.12556	1.78632	1.34074	-1.74972	-2.33122	-1.33234	0.0507607	0.000946383	0.466309
560455	rptor	regulatory associated protein of MTOR, complex 1	B	4	3.80534	2.47938	1.96254	-1.53479	-1.93899	-1.26335	0.137152	0.00523168	0.529738
560620	hemk1	HemK methyltransferase family member 1	B	4	5.71035	3.34385	2.28962	-1.70772	-2.49402	-1.46044	0.229414	0.0225555	0.514182
560753	tpi1b	triosephosphate isomerase 1b	B	4	241.99	91.6734	64.1236	-2.6397	-3.77381	-1.42964	0.000946383	0.000946383	0.0886224
560923	arhgef9b	Cdc42 guanine nucleotide exchange factor (GEF) 9b	B	4	5.28898	4.13453	2.78417	-1.27922	-1.89966	-1.48501	0.453908	0.000946383	0.0895526
561010	si:dkey-261h17.1	si:dkey-261h17.1	B	4	19.6916	12.8401	8.73732	-1.5336	-2.25373	-1.46957	0.0553254	0.000946383	0.0692229
561138	xpo1b	exportin 1 (CRM1 homolog, yeast) b	B	4	5.05502	2.73739	2.70453	-1.84666	-1.86909	-1.01215	0.00458812	0.00583418	0.973473
561159	wnk1b	WNK lysine deficient protein kinase 1b	B	4	8.17645	5.23452	3.41213	-1.56202	-2.39629	-1.53409	0.0402936	0.000946383	0.03961
561193	tbc1d1	TBC1 (tre-2/USP6, BUB2, cdc16) domain family, member 1	B	4	6.97579	5.01557	8.01153	-1.39083	1.14848	1.59733	0.215041	0.674282	0.0293074
561210	micu1	mitochondrial calcium uptake 1	B	4	11.5142	4.04058	3.75449	-2.84964	-3.06678	-1.0762	0.000946383	0.202374	0.918108
561277	LOC561277	ankyrin repeat and IBR domain containing 1b	B	4	3.14905	2.22834	1.7408	-1.41318	-1.80897	-1.28007	0.271305	0.0221548	0.509557
561317	vwa8	von Willebrand factor A domain containing 8	B	4	3.89116	2.00735	1.74413	-1.93846	-2.231	-1.15092	0.0165563	0.00176305	0.743753
561924	ddit3	DNA-damage-inducible transcript 3	B	4	21.6361	17.6452	9.57763	-1.22617	-2.25902	-1.84233	0.678546	0.0371936	0.143774
561943	neurl1aa	neuralized E3 ubiquitin protein ligase 1Aa	B	4	4.03256	3.47549	2.24558	-1.16029	-1.79578	-1.5477	0.72336	0.0311231	0.118635
561971	vcam1	vascular cell adhesion molecule 1	B	4	3.20672	2.01241	1.5701	-1.59347	-2.04237	-1.28171	0.165196	0.044224	0.596385
562022	olfml3b	olfactomedin-like 3b	B	4	6.67753	3.88217	7.32399	-1.72005	1.09681	1.88657	0.107379	0.837173	0.0296571
562149	sdhb	succinate dehydrogenase complex, subunit B, iron sulfur (Ip)	B	4	106.868	24.3273	34.8728	-4.39292	-3.06451	1.43348	0.00322377	0.0265446	0.631868
562219	ndufb11	NADH dehydrogenase (ubiquinone) 1 beta subcomplex, 11	B	4	82.9687	17.4537	13.6784	-4.75365	-6.06567	-1.276	0.000946383	0.000946383	0.562823
562231	mark2a	MAP/microtubule affinity-regulating kinase 2a	B	4	8.70479	5.63854	4.64018	-1.5438	-1.87596	-1.21516	0.122131	0.0120735	0.584258
562475	c7a	complement component 7a	B	4	19.2946	7.65269	10.7914	-2.52128	-1.78796	1.41014	0.000946383	0.00252891	0.160298
562516	ppp1r37	protein phosphatase 1, regulatory subunit 37	B	4	3.44609	2.21489	1.77195	-1.55587	-1.9448	-1.24997	0.110056	0.00763558	0.560413
562530	si:ch73-103b11.2	si:ch73-103b11.2	B	4	3.33589	2.17527	1.72638	-1.53355	-1.9323	-1.26002	0.220942	0.0205289	0.592275
562666	cluha	clustered mitochondria (cluA/CLU1) homolog a	B	4	16.0964	13.2919	8.95072	-1.21099	-1.79834	-1.48501	0.532728	0.00176305	0.0553254
562714	nfs1	NFS1 cysteine desulfurase	B	4	7.26384	3.07776	3.56971	-2.36011	-2.03485	1.15984	0.00458812	0.021323	0.763337
562849	coro1cb	coronin, actin binding protein, 1Cb	B	4	9.22511	6.0221	3.24439	-1.53188	-2.8434	-1.85616	0.191267	0.000946383	0.0265446
562912	ltbp3	latent transforming growth factor beta binding protein 3	B	4	6.12848	5.05751	3.59364	-1.21176	-1.70537	-1.40735	0.570833	0.0196965	0.168359
562925	atp11a	ATPase, class VI, type 11A	B	4	10.166	7.49343	4.23713	-1.35666	-2.39927	-1.76852	0.282034	0.000946383	0.0261719
563174	si:ch211-195m20.1	si:ch211-195m20.1	B	4	5.10946	2.54994	2.02008	-2.00376	-2.52934	-1.2623	0.00252891	0.000946383	0.520177
563249	grsf1	G-rich RNA sequence binding factor 1	B	4	11.8895	7.11209	5.66185	-1.67173	-2.09993	-1.25614	0.112327	0.0209128	0.625135
563328	LOC563328	lysosome-associated membrane glycoprotein 1-like	B	4	6.80777	3.68976	2.85443	-1.84504	-2.38498	-1.29264	0.0196965	0.00252891	0.50757
563365	podxl	podocalyxin-like	B	4	7.291	3.9206	3.39444	-1.85966	-2.14792	-1.15501	0.00176305	0.000946383	0.677845
563432	pde3b	phosphodiesterase 3B, cGMP-inhibited	B	4	4.91438	2.35359	1.96502	-2.08804	-2.50093	-1.19774	0.0234094	0.000946383	0.682397
563460	nlk2	nemo-like kinase, type 2	B	4	7.18898	4.05056	2.4942	-1.77481	-2.88228	-1.62399	0.244545	0.018391	0.413716
563476	cox7b	cytochrome c oxidase subunit VIIb	B	4	543.686	72.4499	73.6573	-7.5043	-7.38129	1.01667	0.000946383	0.000946383	0.962209
563548	prosc	proline synthetase co-transcribed homolog (bacterial)	B	4	8.76246	5.31555	4.27557	-1.64846	-2.04942	-1.24324	0.135947	0.0146431	0.632901
563855	chac1	ChaC, cation transport regulator homolog 1 (E. coli)	B	4	57.1767	32.5344	14.8453	-1.75742	-3.8515	-2.19156	0.00458812	0.000946383	0.000946383
563864	LOC563864	si:ch73-173h19.3	B	4	26.0123	9.48312	9.59827	-2.74301	-2.7101	1.01214	0.000946383	0.000946383	0.97191
563920	dll4	delta-like 4 (Drosophila)	B	4	3.04247	2.44927	1.32482	-1.24219	-2.29652	-1.84876	0.62717	0.0261719	0.0977366
564077	LOC564077	CD36 antigen-like	B	4	40.8272	15.1656	33.6298	-2.69209	-1.21402	2.21751	0.000946383	0.531369	0.000946383
564134	arpp21	cAMP-regulated phosphoprotein, 21	B	4	34.2554	20.2128	14.0195	-1.69474	-2.44341	-1.44176	0.00645028	0.000946383	0.0912519
564379	cyc1	cytochrome c-1	B	4	119.505	39.328	42.3997	-3.03867	-2.81853	1.0781	0.000946383	0.000946383	0.80861
564487	usp31	ubiquitin specific peptidase 31	B	4	1.55932	0.928505	0.813385	-1.67939	-1.91707	-1.14153	0.119491	0.0432641	0.782631
564552	ogdha	oxoglutarate (alpha-ketoglutarate) dehydrogenase a (lipoamide)	B	4	69.68	19.8279	18.0317	-3.51424	-3.86431	-1.09961	0.000946383	0.000946383	0.753619
564572	stard7	StAR-related lipid transfer (START) domain containing 7	B	4	20.8782	9.86375	7.72741	-2.11666	-2.70184	-1.27646	0.000946383	0.000946383	0.340678
564633	ddx6	DEAD (Asp-Glu-Ala-Asp) box helicase 6	B	4	17.1018	10.0242	7.01853	-1.70605	-2.43666	-1.42825	0.00934228	0.000946383	0.0871956
564666	lmtk2	lemur tyrosine kinase 2	B	4	4.82505	4.31265	2.797	-1.11881	-1.72508	-1.54188	0.756736	0.0285133	0.0835487
564873	jund	jun D proto-oncogene	B	4	45.7139	19.0963	10.1709	-2.39386	-4.49458	-1.87754	0.00176305	0.000946383	0.0409609
565192	gpr146	G protein-coupled receptor 146	B	4	5.85539	3.94078	2.1898	-1.48585	-2.67394	-1.79961	0.339592	0.00252891	0.0705892
565373	hm:gc12	agrin	B	4	5.2308	3.4276	2.47156	-1.52608	-2.1164	-1.38682	0.1092	0.000946383	0.319808
565379	phkg1a	phosphorylase kinase, gamma 1a (muscle)	B	4	53.8855	36.9248	30.2136	-1.45933	-1.78348	-1.22213	0.0910113	0.00821492	0.515332
565404	gpatch8	G patch domain containing 8	B	4	5.22808	2.96043	2.73985	-1.76599	-1.90816	-1.08051	0.0188364	0.0296571	0.862624
565429	hspg2	heparan sulfate proteoglycan 2	B	4	24.0496	10.3989	14.272	-2.31271	-1.68509	1.37245	0.000946383	0.0209128	0.191151
565498	ube2s	ubiquitin-conjugating enzyme E2S	B	4	4.11452	2.20556	1.91771	-1.86552	-2.14554	-1.1501	0.0713656	0.00989182	0.770858
565501	eef1da	eukaryotic translation elongation factor 1 delta a (guanine nucleotide exchange protein)	B	4	197.998	74.2591	68.079	-2.66631	-2.90836	-1.09078	0.000946383	0.000946383	0.787729
565522	pnrc2	proline-rich nuclear receptor coactivator 2	B	4	163.032	62.0926	42.8442	-2.62563	-3.80523	-1.44927	0.000946383	0.000946383	0.0594975
565541	LOC565541	novel protein similar to vertebrate valosin-containing protein (VCP)	B	4	9.51853	5.43187	4.29466	-1.75235	-2.21636	-1.2648	0.0238108	0.000946383	0.516692
565576	plk2b	polo-like kinase 2b (Drosophila)	B	4	8.88288	5.53723	2.98616	-1.60421	-2.97468	-1.8543	0.0879017	0.000946383	0.0448493
565617	cdh15	cadherin 15, type 1, M-cadherin (myotubule)	B	4	11.9251	4.24377	5.28152	-2.81003	-2.25789	1.24453	0.000946383	0.000946383	0.580759
565829	emc10	ER membrane protein complex subunit 10	B	4	9.12455	5.93453	4.12012	-1.53754	-2.21463	-1.44038	0.328747	0.0371936	0.481444
565849	ppp2r3a	protein phosphatase 2, regulatory subunit B'', alpha	B	4	43.2827	12.0255	10.0775	-3.59924	-4.29498	-1.1933	0.000946383	0.000946383	0.535783
565969	cdc14ab	cell division cycle 14Ab	B	4	6.169	2.75802	2.97517	-2.23675	-2.07349	1.07873	0.0470314	0.0586388	0.904551
565971	etnk1	ethanolamine kinase 1	B	4	20.0066	7.41229	10.2748	-2.69911	-1.94715	1.38618	0.000946383	0.0708859	0.394238
566067	gid8b	GID complex subunit 8 homolog b (S. cerevisiae)	B	4	8.09135	3.23742	2.73449	-2.49932	-2.959	-1.18392	0.00391858	0.00176305	0.768977
566257	si:dkeyp-23e4.3	si:dkeyp-23e4.3	B	4	4.57125	3.07468	2.34364	-1.48674	-1.95049	-1.31193	0.157017	0.00523168	0.424365
566367	abcd1	ATP-binding cassette, sub-family D (ALD), member 1	B	4	9.48426	4.16615	3.23527	-2.2765	-2.93152	-1.28773	0.00583418	0.000946383	0.602532
566384	tmem59	transmembrane protein 59	B	4	13.2566	6.41107	9.09414	-2.06777	-1.45771	1.41851	0.0104319	0.231411	0.358937
566459	myo1c	myosin Ic, paralog b	B	4	17.6824	13.1379	8.21683	-1.34591	-2.15197	-1.5989	0.239606	0.000946383	0.0136519
566766	kif1ab	kinesin family member 1Ab	B	4	2.66977	1.38694	1.54512	-1.92494	-1.72787	1.11405	0.0269537	0.100428	0.826872
566796	lama4	laminin, alpha 4	B	4	27.48	9.50984	8.76792	-2.88964	-3.13415	-1.08462	0.000946383	0.000946383	0.794705
566998	pde4d	phosphodiesterase 4D, cAMP-specific	B	4	5.40894	2.77389	2.3353	-1.94995	-2.31616	-1.18781	0.0242287	0.00176305	0.704935
567021	ern2	endoplasmic reticulum to nucleus signaling 2	B	4	3.40181	1.91444	1.39593	-1.77692	-2.43695	-1.37144	0.145745	0.0146431	0.563385
567041	mia3	melanoma inhibitory activity family, member 3	B	4	5.90053	3.86119	2.9313	-1.52816	-2.01294	-1.31723	0.164132	0.00458812	0.450045
567248	tmem184c	transmembrane protein 184C	B	4	2.08782	1.55201	1.08764	-1.34524	-1.91959	-1.42695	0.467801	0.0340118	0.320818
567263	zgc:158409	high mobility group nucleosomal binding domain 7	B	4	19.8297	7.39093	19.1198	-2.68298	-1.03713	2.58693	0.00176305	0.92286	0.00322377
567536	si:ch211-69i14.4	myosin Ic, paralog a	B	4	10.4349	5.83167	4.09574	-1.78935	-2.54774	-1.42384	0.00763558	0.000946383	0.195324
567576	syne1b	spectrin repeat containing, nuclear envelope 1b	B	4	2.8293	2.03839	3.20458	-1.38801	1.13264	1.57211	0.168359	0.693275	0.0201184
567608	nrgna	neurogranin (protein kinase C substrate, RC3) a	B	4	11.5109	5.39786	5.42684	-2.13249	-2.12111	1.00537	0.0713656	0.0482577	0.99223
567639	pleca	plectin a	B	4	19.8887	8.40831	11.8146	-2.36536	-1.6834	1.40511	0.000946383	0.0389249	0.136388
567667	slc12a7b	solute carrier family 12 (potassium/chloride transporter), member 7b	B	4	15.6652	5.45734	4.57736	-2.87048	-3.42232	-1.19225	0.000946383	0.000946383	0.612111
567724	snai3	snail family zinc finger 3	B	4	8.45106	4.7369	3.4248	-1.78409	-2.46761	-1.38312	0.128619	0.0448493	0.567873
567726	si:ch211-163l21.7	si:ch211-163l21.7	B	4	101.859	87.8216	60.1845	-1.15984	-1.69245	-1.45921	0.613133	0.007052	0.0618954
567771	col6a2	collagen, type VI, alpha 2	B	4	15.0668	6.41437	4.66969	-2.34891	-3.22651	-1.37362	0.000946383	0.000946383	0.283209
567879	vps13d	vacuolar protein sorting 13 homolog D (S. cerevisiae)	B	4	6.00364	3.04259	2.56477	-1.9732	-2.34081	-1.1863	0.000946383	0.000946383	0.572982
567949	piezo1	piezo-type mechanosensitive ion channel component 1	B	4	11.1118	8.4857	6.78791	-1.30947	-1.637	-1.25012	0.26075	0.0120735	0.363036
568268	si:ch211-218g4.2	si:ch211-218g4.2	B	4	9.52015	4.64774	2.97522	-2.04834	-3.19981	-1.56215	0.000946383	0.000946383	0.0700577
568288	plce1	phospholipase C, epsilon 1	B	4	9.25339	7.24023	5.81905	-1.27805	-1.59019	-1.24423	0.400147	0.0494876	0.467346
568518	lrp5	low density lipoprotein receptor-related protein 5	B	4	5.38155	3.6509	2.79048	-1.47403	-1.92854	-1.30834	0.260429	0.021323	0.492868
568531	ubr1	ubiquitin protein ligase E3 component n-recognin 1	B	4	2.80287	1.53973	2.29459	-1.82036	-1.22151	1.49025	0.0454615	0.608507	0.240246
568584	gigyf1	GRB10 interacting GYF protein 1	B	4	3.18968	1.82318	1.38365	-1.74951	-2.30527	-1.31766	0.0125989	0.000946383	0.35246
568811	si:ch211-51c14.1	si:ch211-51c14.1	B	4	7.95832	3.14971	3.93816	-2.52668	-2.02082	1.25032	0.00322377	0.00989182	0.612387
569053	ppap2a	si:ch73-96j23.1	B	4	31.8937	16.389	13.8652	-1.94604	-2.30027	-1.18202	0.0534425	0.013118	0.751722
569076	lyrm2	LYR motif containing 2	B	4	62.9909	35.7867	26.2663	-1.76018	-2.39816	-1.36246	0.00645028	0.000946383	0.173951
569100	rev3l	REV3-like, polymerase (DNA directed), zeta, catalytic subunit	B	4	2.00745	1.17388	1.59268	-1.7101	-1.26042	1.35677	0.0412828	0.514468	0.336441
569113	kctd3	potassium channel tetramerization domain containing 3	B	4	4.67908	3.94652	2.32471	-1.18562	-2.01276	-1.69764	0.667432	0.0238108	0.086209
569196	atrnl1b	attractin-like 1b	B	4	5.3993	3.06475	3.14378	-1.76174	-1.71745	1.02579	0.0192722	0.0188364	0.946065
569217	jam3b	junctional adhesion molecule 3b	B	4	13.0027	7.42928	4.51022	-1.7502	-2.88294	-1.64721	0.0311231	0.000946383	0.0700577
569359	jade2	jade family PHD finger 2	B	4	3.18498	1.7571	2.08662	-1.81263	-1.52638	1.18754	0.0382463	0.19098	0.694414
569436	rnh1	ribonuclease/angiogenin inhibitor 1	B	4	1.30011	0.956188	0.617527	-1.35968	-2.10535	-1.54841	0.44891	0.007052	0.194015
569482	sdhaf2	succinate dehydrogenase complex assembly factor 2	B	4	15.2619	6.75979	8.25511	-2.25775	-1.84878	1.22121	0.0269537	0.139074	0.731613
569510	mylka	myosin, light chain kinase a	B	4	2.33372	1.6493	1.12587	-1.41498	-2.07281	-1.46491	0.321815	0.0192722	0.311751
569607	mical2a	microtubule associated monooxygenase, calponin and LIM domain containing 2a	B	4	6.35573	5.10398	2.82659	-1.24525	-2.24855	-1.8057	0.564728	0.00391858	0.0375512
569735	slco3a1	solute carrier organic anion transporter family, member 3A1	B	4	7.51424	4.59523	2.81002	-1.63523	-2.67409	-1.6353	0.193838	0.0225555	0.308392
569755	col6a1	collagen, type VI, alpha 1	B	4	17.2178	8.18731	5.20931	-2.10299	-3.3052	-1.57167	0.000946383	0.000946383	0.0368313
569770	cox8b	cytochrome c oxidase subunit 8b	B	4	403.439	66.488	36.5303	-6.06785	-11.044	-1.82008	0.000946383	0.000946383	0.0109948
569841	mrps18c	mitochondrial ribosomal protein S18C	B	4	21.1703	8.965	10.9839	-2.36144	-1.92739	1.2252	0.0273575	0.149506	0.746007
569903	shrprbck1r	sharpin and rbck1 related	B	4	10.2366	9.25368	5.87881	-1.10622	-1.74127	-1.57407	0.78997	0.0329153	0.0764719
569989	ca5	carbonic anhydrase Va	B	4	7.77512	3.99794	3.33134	-1.94478	-2.33393	-1.2001	0.007052	0.000946383	0.60603
570024	crtc3	CREB regulated transcription coactivator 3	B	4	4.40304	3.39494	2.25144	-1.29694	-1.95566	-1.5079	0.50856	0.0281282	0.228238
570454	LOC570454	thyroid hormone receptor associated protein 3-like	B	4	7.32164	3.62872	2.4704	-2.01769	-2.96375	-1.46888	0.000946383	0.000946383	0.12597
570587	paqr6	progestin and adipoQ receptor family member VI	B	4	7.18488	3.66313	3.39608	-1.9614	-2.11564	-1.07863	0.0670088	0.0165563	0.892185
570589	gpr107	G protein-coupled receptor 107	B	4	7.30991	3.16094	3.08571	-2.31257	-2.36896	-1.02438	0.00391858	0.00322377	0.960573
570626	stab1	stabilin 1	B	4	2.04956	1.36497	1.15615	-1.50154	-1.77275	-1.18062	0.199991	0.0448493	0.684472
570640	nat15	N-acetyltransferase 15 (GCN5-related, putative)	B	4	5.61358	2.32622	2.09928	-2.41318	-2.67405	-1.1081	0.0325425	0.0104319	0.874832
570641	si:rp71-19m20.1	si:rp71-19m20.1	B	4	7.50952	5.61307	3.93451	-1.33786	-1.90863	-1.42662	0.370491	0.00934228	0.240902
570822	pam	peptidylglycine alpha-amidating monooxygenase	B	4	8.57067	6.43303	4.52755	-1.33229	-1.893	-1.42086	0.367704	0.00934228	0.222164
570866	pank2	pantothenate kinase 2	B	4	7.13614	3.55373	3.25085	-2.00807	-2.19516	-1.09317	0.00322377	0.000946383	0.813827
570868	itga1	integrin, alpha 1	B	4	9.82486	5.25872	5.07605	-1.8683	-1.93553	-1.03599	0.0289094	0.0485573	0.942338
570926	lzts2a	leucine zipper, putative tumor suppressor 2a	B	4	6.33293	3.29364	2.34981	-1.92278	-2.69508	-1.40166	0.0136519	0.000946383	0.373118
571083	esyt1b	extended synaptotagmin-like protein 1b	B	4	10.3009	6.59126	6.29744	-1.56281	-1.63573	-1.04666	0.0494876	0.0325425	0.899187
571402	si:ch211-191a24.3	si:ch211-191a24.3	B	4	3.8081	1.74983	2.35741	-2.17627	-1.61537	1.34722	0.0155757	0.13193	0.48708
571549	si:ch73-108m21.1	KN motif and ankyrin repeat domains 2	B	4	7.17673	3.25351	2.87341	-2.20584	-2.49764	-1.13228	0.000946383	0.000946383	0.761013
572011	slmapa	sarcolemma associated protein a	B	4	13.2942	7.89997	5.19557	-1.68282	-2.55876	-1.52052	0.0525657	0.000946383	0.132152
572406	utrn	utrophin	B	4	9.3141	5.35272	8.42433	-1.74007	-1.10562	1.57384	0.00934228	0.762196	0.0314591
572518	oat	ornithine aminotransferase	B	4	9.05729	7.10067	3.51869	-1.27555	-2.57405	-2.01799	0.480023	0.000946383	0.000946383
573021	ndufb9	NADH dehydrogenase (ubiquinone) 1 beta subcomplex, 9	B	4	91.0746	23.6551	19.802	-3.8501	-4.59926	-1.19458	0.000946383	0.000946383	0.676929
573209	cry2a	cryptochrome circadian clock 1ba	B	4	13.8902	5.15037	3.85727	-2.69693	-3.60104	-1.33524	0.00176305	0.000946383	0.641775
573301	nexn	nexilin (F actin binding protein)	B	4	6.75981	3.71567	2.67213	-1.81927	-2.52975	-1.39053	0.00934228	0.000946383	0.313165
573336	nae1	nedd8 activating enzyme E1 subunit 1	B	4	7.40343	2.96786	3.50523	-2.49453	-2.11211	1.18106	0.00322377	0.0151084	0.741303
573360	xpnpep3	X-prolyl aminopeptidase 3, mitochondrial	B	4	9.04015	4.24574	4.16815	-2.12923	-2.16886	-1.01861	0.0368313	0.0648361	0.97512
573619	ndufab1a	NADH dehydrogenase (ubiquinone) 1, alpha/beta subcomplex, 1a	B	4	62.806	24.1255	19.1892	-2.6033	-3.27299	-1.25724	0.000946383	0.000946383	0.561312
573689	ndufs4	NADH dehydrogenase (ubiquinone) Fe-S protein 4, (NADH-coenzyme Q reductase)	B	4	84.1776	20.4363	16.9146	-4.11902	-4.97662	-1.2082	0.000946383	0.000946383	0.679303
573723	acadvl	acyl-CoA dehydrogenase, very long chain	B	4	159.642	28.4725	23.0009	-5.60688	-6.94068	-1.23789	0.000946383	0.000946383	0.466844
573765	rgs5a	regulator of G-protein signaling 5a	B	4	20.8075	13.5168	6.51722	-1.53938	-3.1927	-2.07401	0.0723881	0.000946383	0.000946383
606666	spcs1	signal peptidase complex subunit 1	B	4	33.7466	16.2681	39.2012	-2.0744	1.16163	2.4097	0.0594975	0.748799	0.00934228
641575	actn2	actinin, alpha 2b	B	4	18.0805	5.80387	5.69044	-3.11525	-3.17735	-1.01993	0.000946383	0.000946383	0.958607
652952	ogt.2	O-linked N-acetylglucosamine (GlcNAc) transferase, tandem duplicate 2	B	4	7.74616	4.79253	4.44096	-1.6163	-1.74425	-1.07917	0.0711262	0.0392583	0.857255
654830	lgi3	leucine-rich repeat LGI family, member 3	B	4	10.2151	5.87869	3.13975	-1.73765	-3.25348	-1.87234	0.123146	0.000946383	0.150541
664753	trim55b	tripartite motif containing 55b	B	4	7.70567	3.62028	3.24325	-2.12847	-2.37591	-1.11625	0.0205289	0.00878532	0.837562
664756	eef1a1l2	eukaryotic translation elongation factor 1 alpha 1, like 2	B	4	615.345	202.873	110.764	-3.03315	-5.55546	-1.83158	0.000946383	0.000946383	0.000946383
678515	upk1a	uroplakin 1a	B	4	12.8547	8.39031	5.28642	-1.53209	-2.43165	-1.58714	0.102605	0.000946383	0.056244
678546	sptssb	serine palmitoyltransferase, small subunit B	B	4	4.85601	3.44845	2.21253	-1.40817	-2.19478	-1.5586	0.426767	0.0141703	0.187369
678607	pmp22b	peripheral myelin protein 22b	B	4	44.007	22.9606	12.9733	-1.91663	-3.39212	-1.76983	0.000946383	0.000946383	0.000946383
692297	depdc7	DEP domain containing 7	B	4	5.1794	3.14023	2.11808	-1.64937	-2.44533	-1.48258	0.237897	0.0225555	0.477337
724003	rsrp1	arginine/serine-rich protein 1	B	4	31.9922	24.3326	16.8005	-1.31479	-1.90424	-1.44833	0.511793	0.0354167	0.23878
724006	mgat5	mannosyl (alpha-1,6-)-glycoprotein beta-1,6-N-acetyl-glucosaminyltransferase	B	4	3.23845	1.90859	1.5401	-1.69678	-2.10275	-1.23926	0.0675619	0.00391858	0.583955
751598	emilin1b	elastin microfibril interfacer 1b	B	4	7.35623	2.83044	3.4652	-2.59897	-2.12289	1.22426	0.0109948	0.0120735	0.699625
751639	mrps14	mitochondrial ribosomal protein S14	B	4	19.7703	7.45321	7.57076	-2.65259	-2.6114	1.01577	0.013118	0.0125989	0.979651
751730	mrpl32	mitochondrial ribosomal protein L32	B	4	30.2717	12.0744	10.5617	-2.5071	-2.86618	-1.14323	0.00252891	0.000946383	0.79173
767689	bcam	basal cell adhesion molecule (Lutheran blood group)	B	4	12.8974	5.894	17.6258	-2.18823	1.36662	2.99046	0.00322377	0.357118	0.000946383
767750	atp5ib	ATP synthase, H+ transporting, mitochondrial Fo complex, subunit Eb	B	4	87.523	39.8669	35.2085	-2.19538	-2.48585	-1.13231	0.000946383	0.000946383	0.726867
768182	mcu	mitochondrial calcium uniporter	B	4	31.4797	8.57032	7.28719	-3.67311	-4.31987	-1.17608	0.000946383	0.000946383	0.674019
768187	mrpl18	mitochondrial ribosomal protein L18	B	4	27.7565	8.43471	11.4751	-3.29075	-2.41885	1.36046	0.00176305	0.00583418	0.565239
768289	krt94	keratin 94	B	4	74.1769	19.4708	25.4888	-3.80965	-2.91018	1.30908	0.000946383	0.000946383	0.359847
777621	zgc:153952	zgc:153952	B	4	3.41129	1.58539	1.82974	-2.1517	-1.86436	1.15413	0.0435889	0.129247	0.806773
777624	agpat2	1-acylglycerol-3-phosphate O-acyltransferase 2 (lysophosphatidic acid acyltransferase, beta)	B	4	3.2037	2.48275	1.6204	-1.29038	-1.9771	-1.53218	0.571154	0.0357845	0.247774
777720	zranb1b	zinc finger, RAN-binding domain containing 1b	B	4	6.74333	3.82394	2.38942	-1.76345	-2.82216	-1.60036	0.0924774	0.00763558	0.306039
777737	clstn1	calsyntenin 1	B	4	4.77295	2.71209	2.76585	-1.75988	-1.72567	1.01982	0.046666	0.168176	0.968767
791143	rabep2	rabaptin, RAB GTPase binding effector protein 2	B	4	4.66734	2.05053	2.71176	-2.27616	-1.72115	1.32247	0.00458812	0.0932802	0.53673
791208	creg1	cellular repressor of E1A-stimulated genes 1	B	4	24.1665	14.2858	7.8106	-1.69164	-3.09406	-1.82903	0.0888533	0.000946383	0.0534425
791453	mhc1zba	major histocompatibility complex class I ZBA	B	4	49.2179	13.1767	25.7219	-3.73522	-1.91346	1.95207	0.000946383	0.000946383	0.000946383
791455	prdx2	peroxiredoxin 2	B	4	55.6776	29.1117	38.6779	-1.91255	-1.43952	1.3286	0.000946383	0.147326	0.289602
791731	gpr133	adhesion G protein-coupled receptor D1	B	4	3.85086	2.34782	1.67072	-1.64019	-2.30491	-1.40527	0.108558	0.00645028	0.372639
791742	b2ml	beta-2-microglobulin, like	B	4	67.0614	31.7014	24.4719	-2.11541	-2.74034	-1.29542	0.000946383	0.000946383	0.278969
791878	cst3	cystatin C (amyloid angiopathy and cerebral hemorrhage)	B	4	37.4934	19.5436	16.5455	-1.91845	-2.26608	-1.1812	0.00252891	0.000946383	0.58778
792097	amd1	adenosylmethionine decarboxylase 1	B	4	21.1558	9.09531	9.55824	-2.32601	-2.21336	1.0509	0.000946383	0.000946383	0.877845
792610	hspb6	heat shock protein, alpha-crystallin-related, b6	B	4	114.721	45.3002	21.9617	-2.53246	-5.22368	-2.06269	0.000946383	0.000946383	0.000946383
792613	zgc:195173	zgc:195173	B	4	11.1853	4.22826	4.02668	-2.64537	-2.7778	-1.05006	0.0242287	0.0125989	0.942582
792924	wu:fb55g09	wu:fb55g09	B	4	15.5813	8.24475	21.714	-1.88985	1.39359	2.63368	0.0155757	0.244243	0.000946383
792949	fryb	furry homolog b (Drosophila)	B	4	7.0512	2.91507	2.39663	-2.41888	-2.94213	-1.21632	0.000946383	0.000946383	0.59593
793200	gabarap	GABA(A) receptor-associated protein b	B	4	23.1184	13.2587	13.2099	-1.74364	-1.75008	-1.00369	0.0170322	0.0155757	0.992067
793834	hadhab	hydroxyacyl-CoA dehydrogenase/3-ketoacyl-CoA thiolase/enoyl-CoA hydratase (trifunctional protein), alpha subunit b	B	4	26.3865	12.452	14.3584	-2.11906	-1.8377	1.1531	0.000946383	0.000946383	0.632459
793939	mgrn1a	mahogunin, ring finger 1a	B	4	4.8152	2.48567	2.68484	-1.93718	-1.79348	1.08013	0.0457811	0.0597856	0.879786
794153	nhsl2	NHS-like 2	B	4	1.31627	0.758661	0.651769	-1.73499	-2.01953	-1.164	0.201062	0.044224	0.790364
794486	krt4	keratin 4	B	4	34.9489	20.0633	14.0788	-1.74193	-2.48238	-1.42507	0.0120735	0.000946383	0.131078
794545	nudt19	nudix (nucleoside diphosphate linked moiety X)-type motif 19	B	4	11.9184	4.38423	7.13582	-2.71847	-1.67022	1.62761	0.0179514	0.247115	0.372639
794625	si:dkeyp-80c12.10	si:dkeyp-80c12.10	B	4	569.458	101.329	95.7384	-5.61989	-5.94806	-1.05839	0.000946383	0.000946383	0.890177
794752	ckmb	creatine kinase, muscle b	B	4	4315.8	516.324	266.67	-8.3587	-16.184	-1.93619	0.00252891	0.000946383	0.00176305
795095	hmgb1b	high mobility group box 1b	B	4	6.14141	2.71271	6.19016	-2.26394	1.00794	2.28191	0.0522733	0.985442	0.0340118
795788	ccl25b	chemokine (C-C motif) ligand 25b	B	4	39.3813	23.3167	18.4358	-1.68897	-2.13613	-1.26475	0.0285133	0.000946383	0.478044
795920	si:dkey-220k22.1	si:dkey-220k22.1	B	4	3.3234	1.7216	1.79183	-1.93041	-1.85475	1.04079	0.0432641	0.0678456	0.935904
796833	sidt2	SID1 transmembrane family, member 2	B	4	4.74162	2.6875	5.50655	-1.76432	1.16132	2.04895	0.117791	0.749384	0.0136519
796868	si:zfos-1192g2.3	si:zfos-1192g2.3	B	4	20.3284	6.75459	9.15922	-3.00957	-2.21945	1.356	0.00821492	0.0269537	0.593283
796997	ndufs7	NADH dehydrogenase (ubiquinone) Fe-S protein 7, (NADH-coenzyme Q reductase)	B	4	113.819	25.4131	19.3028	-4.47875	-5.8965	-1.31655	0.000946383	0.000946383	0.441809
797063	ndufb5	NADH dehydrogenase (ubiquinone) 1 beta subcomplex 5	B	4	84.0187	27.6838	19.4735	-3.03494	-4.31451	-1.42161	0.000946383	0.000946383	0.258309
798291	atp5e	ATP synthase, H+ transporting, mitochondrial F1 complex, epsilon subunit	B	4	706.066	95.996	99.6836	-7.35516	-7.08307	1.03841	0.000946383	0.000946383	0.922227
798429	timm23	translocase of inner mitochondrial membrane 23 homolog a (yeast)	B	4	16.9648	10.1555	9.92104	-1.6705	-1.70998	-1.02363	0.0473599	0.0354167	0.951267
798746	vps13c	vacuolar protein sorting 13 homolog C (S. cerevisiae)	B	4	3.33236	2.15072	3.33896	-1.54942	1.00198	1.55248	0.0580124	0.994834	0.0350926
799109	tenc1a	tensin 2a	B	4	7.07298	5.95487	3.90868	-1.18776	-1.80956	-1.5235	0.599742	0.0120735	0.0827874
799566	eif4ebp1	eukaryotic translation initiation factor 4E binding protein 1	B	4	17.2367	9.83141	7.96853	-1.75323	-2.1631	-1.23378	0.0479831	0.00322377	0.595265
799859	LOC799859	dysbindin-like	B	4	12.2512	8.39627	4.6773	-1.45912	-2.61929	-1.79511	0.261412	0.000946383	0.0491688
799891	mid2	midline 2	B	4	5.95642	2.48234	2.89657	-2.39952	-2.05637	1.16687	0.00252891	0.00878532	0.724113
100000119	LOC100000119	transmembrane protein 245-like	B	4	6.50118	3.48094	3.41145	-1.86765	-1.90569	-1.02037	0.0160817	0.0217355	0.961035
100000126	zmp:0000000612	si:ch1073-376c22.1	B	4	24.812	23.0446	15.2818	-1.07669	-1.62363	-1.50798	0.821398	0.0277583	0.0445722
100000190	si:ch1073-440b2.1	si:ch1073-440b2.1	B	4	5.52125	2.26401	2.46826	-2.4387	-2.2369	1.09022	0.000946383	0.000946383	0.840359
100000684	neu3.5	sialidase 3 (membrane sialidase), tandem duplicate 5	B	4	19.0988	5.92547	7.68551	-3.22317	-2.48504	1.29703	0.000946383	0.000946383	0.570731
100000862	LOC100000862	single-pass membrane protein with aspartate-rich tail 1b	B	4	21.1375	9.50745	10.0776	-2.22326	-2.09747	1.05997	0.0711262	0.0258214	0.917046
100002010	abcc1	ATP-binding cassette, sub-family C (CFTR/MRP), member 1	B	4	2.53797	1.93562	1.47148	-1.31119	-1.72477	-1.31542	0.457973	0.0498255	0.464374
100002059	LOC100002059	A disintegrin and metalloproteinase with thrombospondin motifs 15-like	B	4	8.20316	6.54788	3.2751	-1.2528	-2.50471	-1.99929	0.532667	0.000946383	0.00523168
100002072	2016-03-06	membrane-associated ring finger (C3HC4) 6	B	4	11.6361	6.1714	3.6619	-1.88549	-3.17761	-1.6853	0.00322377	0.000946383	0.0307739
100002535	tmem70	transmembrane protein 70	B	4	9.13311	4.90233	3.26082	-1.86301	-2.80086	-1.5034	0.22952	0.0429222	0.554202
100002756	LOC100002756	novel protein similar to vertebrate sorbin and SH3 domain containing family	B	4	41.9118	20.1002	16.6474	-2.08514	-2.51762	-1.20741	0.000946383	0.000946383	0.48862
100003209	si:dkey-226m8.7	si:dkey-226m8.7	B	4	90.2834	23.1225	28.8764	-3.90457	-3.12655	1.24884	0.000946383	0.000946383	0.554012
100003223	ppp1cb	protein phosphatase 1, catalytic subunit, beta isozyme	B	4	23.0591	12.7233	11.8929	-1.81235	-1.9389	-1.06982	0.00322377	0.000946383	0.842045
100003431	plekhb2	pleckstrin homology domain containing, family B (evectins) member 2	B	4	8.94172	4.18755	6.02073	-2.13531	-1.48516	1.43777	0.00763558	0.182721	0.28066
100003572	tnnt3b	troponin T type 3b (skeletal, fast)	B	4	1039.24	183.171	110.009	-5.67361	-9.44686	-1.66505	0.000946383	0.000946383	0.00583418
100003844	laptm4a	lysosomal protein transmembrane 4 alpha	B	4	40.4638	24.3732	20.6497	-1.66018	-1.95953	-1.18032	0.013118	0.000946383	0.579015
100004850	LOC100004850	apoptosis-associated tyrosine kinase a	B	4	7.0235	2.90207	5.32357	-2.42017	-1.31932	1.8344	0.000946383	0.304646	0.00176305
100004941	grpel2	GrpE-like 2, mitochondrial	B	4	13.2411	10.1529	7.01675	-1.30417	-1.88707	-1.44695	0.423632	0.0115244	0.180641
100005449	zfyve9a	zinc finger, FYVE domain containing 9a	B	4	4.25652	1.85596	1.6542	-2.29343	-2.57316	-1.12197	0.00252891	0.000946383	0.79136
100005568	nfic	nuclear factor I/C	B	4	7.55731	4.19982	3.0644	-1.79944	-2.46616	-1.37052	0.00391858	0.000946383	0.186505
100005587	aldh9a1a.1	aldehyde dehydrogenase 9 family, member A1a, tandem duplicate 1	B	4	15.8293	7.09879	8.104	-2.22986	-1.95327	1.1416	0.000946383	0.00583418	0.727506
100005732	zfyve1	zinc finger, FYVE domain containing 1	B	4	3.65357	1.81257	1.81965	-2.01568	-2.00784	1.00391	0.0242287	0.0371936	0.993685
100006201	letm2	leucine zipper-EF-hand containing transmembrane protein 2	B	4	9.65171	6.80634	3.15604	-1.41805	-3.05817	-2.15661	0.215958	0.000946383	0.000946383
100006255	itga7	integrin, alpha 7	B	4	12.4352	5.75402	10.0289	-2.16113	-1.23994	1.74294	0.0146431	0.588887	0.0734549
100009631	slc43a1b	solute carrier family 43 (amino acid system L transporter), member 1b	B	4	5.82996	3.64346	2.87451	-1.60012	-2.02816	-1.26751	0.1021	0.00523168	0.519646
100036767	plod2	procollagen-lysine, 2-oxoglutarate 5-dioxygenase 2	B	4	3.4095	2.28946	1.80105	-1.48922	-1.89306	-1.27118	0.309415	0.0382463	0.585026
100049705	lama2	laminin, alpha 2	B	4	10.4499	4.82278	5.14059	-2.16678	-2.03282	1.0659	0.00252891	0.00763558	0.88636
100093703	mrpl36	mitochondrial ribosomal protein L36	B	4	52.9276	12.9712	10.9513	-4.08039	-4.833	-1.18444	0.000946383	0.000946383	0.776453
100136852	zgc:174863	zgc:174863	B	4	32.4889	12.0905	12.5078	-2.68714	-2.59749	1.03451	0.000946383	0.000946383	0.923606
100136858	si:dkey-208k22.3	si:dkey-208k22.3	B	4	10.6055	4.24004	3.51432	-2.50127	-3.0178	-1.2065	0.000946383	0.000946383	0.627723
100137105	zgc:174710	zgc:174710	B	4	8.13024	3.35447	4.06295	-2.4237	-2.00107	1.2112	0.00583418	0.0350926	0.698805
100137725	cyp1c2	cytochrome P450, family 1, subfamily C, polypeptide 2	B	4	7.98272	4.0774	6.10596	-1.9578	-1.30737	1.49751	0.0300444	0.491199	0.234062
100141493	si:ch211-222f23.6	si:ch211-222f23.6	B	4	11.0907	8.58921	6.14059	-1.29124	-1.80613	-1.39876	0.444225	0.0120735	0.219912
100148274	LOC100148274	si:dkeyp-69b9.6	B	4	1.75593	0.98988	0.891193	-1.77388	-1.97031	-1.11074	0.0648361	0.0300444	0.827482
100148657	LOC100148657	neurotactin-like	B	4	12.1603	5.40227	7.9803	-2.25096	-1.52379	1.47721	0.000946383	0.0814506	0.139074
100148736	iqsec1	IQ motif and Sec7 domain 1b	B	4	5.82026	2.5952	2.7112	-2.2427	-2.14675	1.0447	0.00645028	0.0409609	0.938115
100149130	ptprb	protein tyrosine phosphatase, receptor type, b	B	4	14.1801	5.73123	5.43539	-2.47418	-2.60885	-1.05443	0.000946383	0.000946383	0.873146
100150939	nes	nestin	B	4	20.6978	8.83126	9.8477	-2.3437	-2.10179	1.1151	0.000946383	0.000946383	0.726933
100151026	LOC100151026	Rho guanine nucleotide exchange factor (GEF) 40	B	4	2.59991	1.37226	2.61622	-1.89462	1.00627	1.9065	0.0336409	0.986978	0.0230056
100151347	fb06f03	high-mobility group nucleosome binding domain 1-like	B	4	13.7067	5.2876	10.149	-2.59223	-1.35055	1.9194	0.000946383	0.42385	0.0281282
100151488	dock9b	dedicator of cytokinesis 9b	B	4	9.05865	3.96811	3.13146	-2.28286	-2.89279	-1.26718	0.000946383	0.000946383	0.471844
100151562	LOC100151562	FYVE, RhoGEF and PH domain containing 5a	B	4	5.64097	4.38058	2.8668	-1.28772	-1.96769	-1.52804	0.409723	0.00322377	0.0672899
100190889	si:dkey-206d17.5	si:dkey-206d17.5	B	4	9.25755	3.60928	3.60654	-2.56493	-2.56688	-1.00076	0.0307739	0.00583418	0.999158
100310784	twf2	twinfilin actin-binding protein 2	B	4	34.1293	11.2377	7.9478	-3.03704	-4.29418	-1.41394	0.000946383	0.000946383	0.501177
100317496	lonrf1l	LON peptidase N-terminal domain and ring finger 1, like	B	4	5.19295	2.91532	3.58498	-1.78126	-1.44853	1.2297	0.0347364	0.260608	0.592771
100321011	si:ch211-165e15.1	si:ch211-165e15.1	B	4	29.573	22.7453	17.254	-1.30018	-1.71398	-1.31826	0.444533	0.0285133	0.317938
100330440	LOC100330440	ornithine aminotransferase, mitochondrial-like	B	4	10.2784	7.50329	3.54848	-1.36985	-2.89656	-2.11451	0.601722	0.0347364	0.156621
100330769	znf462	zinc finger protein 462	B	4	2.93545	2.0041	3.28271	-1.46472	1.1183	1.638	0.174085	0.751769	0.0412828
100331431	LOC100331431	protein FAM208A-like	B	4	3.18256	1.61217	1.77691	-1.97408	-1.79106	1.10219	0.0445722	0.0594975	0.842993
100331556	LOC100331556	signal-induced proliferation-associated 1-like protein 2	B	4	4.70148	2.17456	1.96857	-2.16204	-2.38827	-1.10464	0.0125989	0.00176305	0.843068
100331798	si:ch1073-429i10.3	si:ch1073-429i10.3	B	4	15.6516	9.81695	7.90768	-1.59434	-1.97929	-1.24145	0.12574	0.00878532	0.591763
100332034	ndufb3	NADH dehydrogenase (ubiquinone) 1 beta subcomplex, 3	B	4	103.779	37.4031	49.7781	-2.77461	-2.08483	1.33085	0.000946383	0.00458812	0.430119
100332309	clpxb	caseinolytic mitochondrial matrix peptidase chaperone subunit b	B	4	9.21761	5.22765	4.4396	-1.76324	-2.07623	-1.1775	0.0488387	0.03961	0.737433
100332503	smim4	small integral membrane protein 4	B	4	20.9804	6.10247	6.38851	-3.43802	-3.28408	1.04687	0.000946383	0.00322377	0.945001
100332617	nbeal1	neurobeachin-like 1	B	4	1.93269	1.10942	1.56351	-1.74207	-1.23612	1.4093	0.0423071	0.5697	0.262231
100333064	LOC100333064	cytochrome b-c1 complex subunit 9	B	4	159.365	49.6956	60.7928	-3.20682	-2.62145	1.2233	0.000946383	0.000946383	0.577846
100333199	syde2	synapse defective 1, Rho GTPase, homolog 2 (C. elegans)	B	4	3.36025	1.67197	2.01146	-2.00975	-1.67055	1.20305	0.0412828	0.11077	0.699965
100333424	serf2	small EDRK-rich factor 2	B	4	31.2705	13.4869	10.0972	-2.31858	-3.09695	-1.33571	0.000946383	0.000946383	0.369212
100334289	map3k15	mitogen-activated protein kinase kinase kinase 15	B	4	7.89459	4.2044	2.78011	-1.8777	-2.83967	-1.51231	0.00252891	0.000946383	0.110302
100334642	LOC100334642	caskin-2-like	B	4	9.76898	4.9393	3.88013	-1.97781	-2.51769	-1.27297	0.114165	0.0412828	0.706648
100535428	LOC100535428	NACHT, LRR and PYD domains-containing protein 3-like	B	4	1053.75	578.413	454.159	-1.8218	-2.32022	-1.27359	1	0.0238108	0.0304143
100535531	LOC100535531	uncharacterized LOC100535531	B	4	48.7352	29.8433	11.4974	-1.63304	-4.2388	-2.59566	0.224355	0.000946383	0.0250382
100535765	ndufb1	NADH dehydrogenase (ubiquinone) 1 beta subcomplex, 1, 7kDa	B	4	168.681	40.4659	48.8819	-4.16847	-3.45079	1.20798	0.000946383	0.000946383	0.771917
100535877	slc25a28	solute carrier family 25 (mitochondrial iron transporter), member 28	B	4	8.76292	4.96756	4.20142	-1.76403	-2.0857	-1.18235	0.0141703	0.00176305	0.633047
100537329	mcc	mutated in colorectal cancers	B	4	3.88361	1.77191	2.15608	-2.19176	-1.80124	1.21681	0.0375512	0.159411	0.736717
100537771	LOC100537771	solute carrier family 12 member 2-like	B	4	12.8566	8.20971	3.79867	-1.56602	-3.3845	-2.16121	0.233467	0.000946383	0.0451657
100537875	LOC100537875	E3 ubiquitin-protein ligase HERC2-like	B	4	8.71305	5.15279	4.3136	-1.69094	-2.0199	-1.19455	0.0357845	0.00763558	0.639942
101448000	pappaa	pregnancy-associated plasma protein A, pappalysin 1a	B	4	6.37686	3.99474	2.34726	-1.59631	-2.71673	-1.70187	0.139842	0.000946383	0.0230056
101883084	LOC101883084	NACHT, LRR and PYD domains-containing protein 3-like	B	4	1.1674	0.79091	0.742098	-1.47602	-1.57311	-1.06578	0.660006	0.0196965	0.0201184
101883603	cdc42ep1a	CDC42 effector protein (Rho GTPase binding) 1a	B	4	4.25098	2.37716	1.76035	-1.78826	-2.41485	-1.35039	0.175425	0.0321824	0.611796
101883708	LOC101883708	uncharacterized LOC101883708	B	4	16.0362	8.2262	12.2322	-1.94941	-1.31098	1.48698	0.0460927	0.512046	0.303547
101883815	LOC101883815	protein FAM122A-like	B	4	2.42187	1.95781	1.2243	-1.23703	-1.97817	-1.59913	0.621305	0.0261719	0.160135
101884734	LOC101884734	ryanodine receptor 3-like	B	4	345.135	120.041	29.7459	-2.87514	-11.6028	-4.03555	0.528806	0.0242287	1
101884747	LOC101884747	uncharacterized LOC101884747	B	4	59.2871	26.3261	30.2275	-2.25203	-1.96136	1.1482	0.0269537	0.0910113	0.808267
101884856	vps37d	vacuolar protein sorting 37 homolog D (S. cerevisiae)	B	4	16.0961	5.6605	7.7671	-2.84358	-2.07234	1.37216	0.000946383	0.0192722	0.479774
101885612	LOC101885612	uncharacterized LOC101885612	B	4	19.5617	8.89812	13.4213	-2.19841	-1.45751	1.50833	0.0201184	0.324514	0.303987
101886279	LOC101886279	utrophin-like	B	4	34.7609	11.7138	12.8889	-2.96752	-2.69696	1.10032	0.00821492	0.0196965	0.893181
101886442	LOC101886442	uncharacterized LOC101886442	B	4	1.88143	1.24876	1.02272	-1.50664	-1.83963	-1.22102	0.199545	0.0347364	0.625672
101887090	LOC101887090	rho guanine nucleotide exchange factor 17-like	B	4	2.60738	1.92219	1.38067	-1.35646	-1.88849	-1.39222	0.413312	0.0435889	0.413271
103908631	LOC103908631	dystonin-like	B	4	15.0992	12.5403	6.78117	-1.20405	-2.22664	-1.84928	0.561825	0.000946383	0.000946383
103908841	LOC103908841	uncharacterized LOC103908841	B	4	22.5825	13.5411	10.8387	-1.6677	-2.08351	-1.24933	0.0600496	0.00523168	0.546487
103909249	LOC103909249	GTPase IMAP family member 4-like	B	4	16.0701	7.58989	10.6797	-2.1173	-1.50473	1.4071	0.0221548	0.234358	0.402055
103909646	LOC103909646	uncharacterized LOC103909646	B	4	15.3044	7.35472	4.41244	-2.08089	-3.46847	-1.66681	0.00176305	0.000946383	0.0577408
103909717	LOC103909717	uncharacterized LOC103909717	B	4	227.707	95.9494	41.4231	-2.3732	-5.4971	-2.31633	0.0146431	0.000946383	0.0429222
103909873	LOC103909873	ras-like protein	B	4	7.10086	2.85035	2.86141	-2.49122	-2.48159	1.00388	0.00322377	0.000946383	0.992727
103910458	LOC103910458	uncharacterized LOC103910458	B	4	34.435	22.3098	18.1206	-1.54349	-1.90032	-1.23118	0.172204	0.0188364	0.582792
103910748	LOC103910748	uncharacterized LOC103910748	B	4	14.5203	5.53057	4.50801	-2.62546	-3.221	-1.22683	0.000946383	0.000946383	0.539944
103911084	LOC103911084	uncharacterized LOC103911084	B	4	11.3121	6.60067	3.34634	-1.71378	-3.38044	-1.9725	0.300386	0.00645028	0.133214
103911244	LOC103911244	mucin-22-like	B	4	11.4811	4.25634	4.40302	-2.69741	-2.60755	1.03446	0.00989182	0.00821492	0.954924
103911362	LOC103911362	uncharacterized LOC103911362	B	4	28.2185	13.356	9.80983	-2.1128	-2.87655	-1.36149	0.0136519	0.000946383	0.404022
103911711	LOC103911711	uncharacterized LOC103911711	B	4	19.9872	14.8663	11.283	-1.34446	-1.77144	-1.31758	0.427921	0.0485573	0.414011
103911729	LOC103911729	uncharacterized LOC103911729	B	4	40.2613	11.5032	10.1759	-3.50001	-3.95653	-1.13044	0.0364505	0.0109948	0.890657
103911736	LOC103911736	uncharacterized LOC103911736	B	4	9.42869	5.35328	13.3411	-1.76129	1.41495	2.49214	0.105204	0.354882	0.000946383
30082	khdrbs1a	KH domain containing, RNA binding, signal transduction associated 1a	C	5	43.1696	95.1362	80.212	2.20378	1.85807	-1.18606	0.000946383	0.00763558	0.603392
30116	pl10	DEAD (Asp-Glu-Ala-Asp) box helicase 3b	C	5	9.41841	22.7498	18.6117	2.41546	1.9761	-1.22234	0.000946383	0.000946383	0.473355
30187	copg2	coatomer protein complex, subunit gamma 2	C	5	9.64749	17.423	22.4438	1.80596	2.32639	1.28817	0.00458812	0.000946383	0.323648
30196	lmnb2	lamin B2	C	5	3.8686	7.09252	6.04719	1.83336	1.56315	-1.17286	0.00458812	0.046666	0.581178
30222	ccnd1	cyclin D1	C	5	3.18707	5.03043	6.39473	1.57839	2.00646	1.27121	0.0592275	0.00176305	0.405384
30259	prph	peripherin	C	5	2.46666	4.78667	3.0089	1.94055	1.21983	-1.59084	0.018391	0.766689	0.473874
30265	ctnnb1	catenin (cadherin-associated protein), beta 1	C	5	13.4614	23.0956	20.0316	1.71569	1.48808	-1.15296	0.00821492	0.0900491	0.629708
30280	jak1	Janus kinase 1	C	5	10.7125	33.2269	22.2381	3.10169	2.0759	-1.49414	0.000946383	0.000946383	0.0429222
30314	apoeb	apolipoprotein Eb	C	5	55.5517	25.7415	120.562	-2.15806	2.17027	4.68357	0.000946383	0.000946383	0.000946383
30387	psmb5	proteasome subunit beta 5	C	5	16.5148	22.1479	33.3159	1.34109	2.01734	1.50425	0.367467	0.00391858	0.0729578
30388	psmb6	proteasome subunit beta 6	C	5	23.6253	23.6346	50.8882	1.00039	2.15397	2.15312	0.999056	0.000946383	0.000946383
30464	rxrga	retinoid x receptor, gamma a	C	5	7.36153	13.0776	10.5326	1.77648	1.43076	-1.24163	0.0311231	0.282314	0.527444
30477	tcp1	t-complex 1	C	5	27.3388	58.3964	71.2802	2.13603	2.60729	1.22063	0.000946383	0.000946383	0.464099
30516	eef1a1l1	eukaryotic translation elongation factor 1 alpha 1, like 1	C	5	388.579	881.536	1088.73	2.26861	2.80182	1.23504	0.000946383	0.000946383	0.59131
30573	hsp90ab1	heat shock protein 90, alpha (cytosolic), class B member 1	C	5	76.3415	267.262	254.887	3.50087	3.33877	-1.04855	0.000946383	0.000946383	0.897726
30590	tp53	tumor protein p53	C	5	3.72547	9.97982	7.47514	2.67881	2.0065	-1.33507	0.000946383	0.013118	0.341225
30648	psme1	proteasome activator subunit 1	C	5	8.88567	12.4616	22.9104	1.40244	2.57835	1.83848	0.308688	0.000946383	0.00523168
30649	psme3	proteasome activator subunit 3	C	5	7.28701	15.1129	9.28952	2.07395	1.27481	-1.62688	0.0175034	0.577376	0.0454615
30654	gsk3b	glycogen synthase kinase 3 beta	C	5	3.67426	7.3991	5.65546	2.01377	1.53921	-1.30831	0.0392583	0.480065	0.660211
30689	epha2a	eph receptor A2 a	C	5	3.65775	7.41672	4.80953	2.02767	1.31489	-1.54209	0.007052	0.471265	0.0642578
30707	cse1l	CSE1 chromosome segregation 1-like (yeast)	C	5	5.12505	10.6502	8.6394	2.07807	1.68572	-1.23275	0.00252891	0.0419784	0.495356
30736	elavl1	ELAV like RNA binding protein 1	C	5	7.64097	26.6319	17.8567	3.48541	2.33697	-1.49142	0.000946383	0.000946383	0.109026
30741	ctnna1	catenin (cadherin-associated protein), alpha 1	C	5	13.0683	25.9125	16.8589	1.98285	1.29006	-1.53702	0.000946383	0.358226	0.0343779
30746	tie1	endothelium-specific receptor tyrosine kinase 1	C	5	2.86239	4.8406	4.61905	1.6911	1.6137	-1.04796	0.0332703	0.0589261	0.894877
30767	stat3	signal transducer and activator of transcription 3 (acute-phase response factor)	C	5	11.7765	25.9885	16.6204	2.20681	1.41132	-1.56365	0.0104319	0.467277	0.191664
57934	actb1	actin, beta 1	C	5	239.061	1006.85	1330.84	4.21169	5.56695	1.32179	0.000946383	0.000946383	0.547219
57935	actb2	actin, beta 2	C	5	634.266	1398.53	1437.73	2.20496	2.26676	1.02803	0.00322377	0.0104319	0.956607
58108	fth1a	ferritin, heavy polypeptide 1a	C	5	223.53	371.535	597.474	1.66213	2.6729	1.60812	0.00821492	0.000946383	0.0307739
58122	mcl1a	myeloid cell leukemia 1a	C	5	40.6909	97.5815	59.9677	2.39812	1.47374	-1.62723	0.000946383	0.094752	0.00583418
64278	psmb7	proteasome subunit beta 7	C	5	25.6044	29.6222	53.4532	1.15692	2.08766	1.8045	0.68421	0.000946383	0.000946383
64617	s1pr1	sphingosine-1-phosphate receptor 1	C	5	3.31989	6.99354	4.35713	2.10656	1.31243	-1.60508	0.0205289	0.567873	0.0977366
81880	anxa13	annexin A13	C	5	9.15528	24.1565	14.4455	2.63853	1.57783	-1.67225	0.000946383	0.0556351	0.00763558
83414	ssr2	signal sequence receptor, beta	C	5	19.6439	36.1229	44.1818	1.83889	2.24914	1.2231	0.0109948	0.000946383	0.512534
114427	vars	valyl-tRNA synthetase	C	5	5.00775	10.0531	8.90184	2.00751	1.77761	-1.12933	0.000946383	0.0104319	0.703018
114461	tnfrsfa	tumor necrosis factor receptor superfamily, member a	C	5	4.41713	10.0435	5.70783	2.27376	1.2922	-1.7596	0.00176305	0.575096	0.0457811
140614	xbp1	X-box binding protein 1	C	5	41.2888	64.9425	59.1151	1.57288	1.43175	-1.09858	0.0364505	0.113007	0.75202
140744	ckbb	creatine kinase, brain b	C	5	21.2221	25.7539	49.0622	1.21354	2.31184	1.90504	0.576163	0.000946383	0.000946383
140811	psap	prosaposin	C	5	85.5655	109.454	510.529	1.27918	5.96653	4.66432	0.377177	0.000946383	0.000946383
140814	cebpb	CCAAT/enhancer binding protein (C/EBP), beta	C	5	30.2163	97.9461	59.6843	3.2415	1.97524	-1.64107	0.000946383	0.00252891	0.00934228
140818	ptpra	protein tyrosine phosphatase, receptor type, A	C	5	2.80672	6.18632	3.35412	2.20411	1.19503	-1.84439	0.000946383	0.656926	0.0141703
192298	sec61a1	Sec61 translocon alpha 1 subunit	C	5	27.3458	42.6563	46.033	1.55988	1.68337	1.07916	0.0273575	0.00583418	0.801992
192299	rpl35	ribosomal protein L35	C	5	408.279	534.475	723.458	1.30909	1.77197	1.35359	0.268705	0.000946383	0.160496
192302	hdac1	histone deacetylase 1	C	5	7.41022	14.7746	17.0699	1.99381	2.30356	1.15535	0.000946383	0.000946383	0.637981
192324	cct7	chaperonin containing TCP1, subunit 7 (eta)	C	5	26.2441	46.8963	51.3168	1.78693	1.95537	1.09426	0.00391858	0.000946383	0.76364
192326	cct2	chaperonin containing TCP1, subunit 2 (beta)	C	5	74.1388	153.334	246.73	2.0682	3.32795	1.6091	0.0265446	0.000946383	0.0285133
192327	cct3	chaperonin containing TCP1, subunit 3 (gamma)	C	5	28.6111	65.8901	59.9491	2.30296	2.09531	-1.0991	0.000946383	0.000946383	0.759527
192328	u2af1	U2 small nuclear RNA auxiliary factor 1	C	5	6.6693	12.3843	14.1461	1.85691	2.12108	1.14226	0.0867205	0.0296571	0.76307
192329	ppp1r10	protein phosphatase 1, regulatory subunit 10	C	5	4.2136	8.47151	5.55916	2.01052	1.31934	-1.52388	0.00176305	0.382273	0.0556351
195824	atp6ap1b	ATPase, H+ transporting, lysosomal accessory protein 1b	C	5	9.74886	17.0838	16.8523	1.75239	1.72864	-1.01374	0.0454615	0.0510561	0.967673
[truncated: 4,597 more rows]
