# Supplementary material for: Temporally distinct transcriptional regulation of myocyte dedifferentiation and Myofiber growth during muscle regeneration
Source: BMC Genomics. 2017 Nov 9;18:854. doi: 10.1186/s12864-017-4236-y (PMC5680785; doi:10.1186/s12864-017-4236-y)
Supplement: Supplementary file 4 — Significantly perturbed KEGG pathways. Table is ordered according to the composite log scaled expression of all genes assigned to a given pathway. Significantly downregulated pathways are shown in green. Significantly upregulated pathways are shown in red. Cutoff for significance was q < 0.1 according to default values and parameters of the R package “gage” v2.22.0. (XLSX 68 kb) [file 12864_2017_4236_MOESM4_ESM.xlsx]

## Sheet: Sheet1
CON vs H9	KEGG Pathway		Expression change	FDR	Gene Number
	Phagosome	dre04145	1.65461	0.0123807	78
	Pyruvate metabolism	dre00620	-1.06649	0.0912168	21
	Oxidative phosphorylation	dre00190	-1.09101	0.0774566	101
	2-Oxocarboxylic acid metabolism	dre01210	-1.14218	0.0722482	14
	Tight junction	dre04530	-1.21856	0.0430021	73
	Adrenergic signaling in cardiomyocytes	dre04261	-1.2523	0.0387408	80
	Glycolysis / Gluconeogenesis	dre00010	-1.48809	0.00896384	39
	Citrate cycle (TCA cycle)	dre00020	-1.5178	0.00896384	26
	Biosynthesis of amino acids	dre01230	-1.63755	0.00382757	51
	Calcium signaling pathway	dre04020	-1.85322	0.000721762	69
	Carbon metabolism	dre01200	-1.85689	0.000721762	87
	Cardiac muscle contraction	dre04260	-2.02842	0.000392014	51
CON vs H18	KEGG Pathway		Expression change	FDR	Gene Number
	Lysosome	dre04142	2.18462	7.13777e-05	73
	Phagosome	dre04145	1.86066	0.000953698	78
	2-Oxocarboxylic acid metabolism	dre01210	-1.10797	0.0883161	14
	Tight junction	dre04530	-1.11764	0.0824434	73
	Adrenergic signaling in cardiomyocytes	dre04261	-1.20613	0.0528322	80
	Citrate cycle (TCA cycle)	dre00020	-1.43844	0.0137144	26
	Glycolysis / Gluconeogenesis	dre00010	-1.54055	0.00714516	39
	Biosynthesis of amino acids	dre01230	-1.67395	0.00280595	51
	Calcium signaling pathway	dre04020	-1.84458	0.000781856	69
	Carbon metabolism	dre01200	-1.86419	0.000781856	87
	Cardiac muscle contraction	dre04260	-1.95108	0.000781856	51
H9 vs H18	KEGG Pathway		Expression change	FDR	Gene Number
	Lysosome	dre04142	2.95229	7.21146e-09	73
	Apoptosis	dre04210	1.84569	0.00123797	81
	Phagosome	dre04145	1.31276	0.0653623	79
	MAPK signaling pathway	dre04010	-1.24155	0.0587159	115
	Calcium signaling pathway	dre04020	-1.41317	0.0220786	68
	Carbon metabolism	dre01200	-1.41375	0.0220786	87
	Biosynthesis of amino acids	dre01230	-1.60726	0.00993299	51
	Glycolysis / Gluconeogenesis	dre00010	-1.62796	0.00993299	39
