# Supplementary material for: Temporally distinct transcriptional regulation of myocyte dedifferentiation and Myofiber growth during muscle regeneration
Source: BMC Genomics. 2017 Nov 9;18:854. doi: 10.1186/s12864-017-4236-y (PMC5680785; doi:10.1186/s12864-017-4236-y)
Supplement: Supplementary file 18 — Significantly perturbed GO terms. Terms are listed according to the composite log scaled expression of all genes assigned a given GO term. Significantly downregulated GO terms are shown in green. Significantly upregulated GO terms are shown in red. Cutoff for significance was q < 0.1 according to default values and parameters of the R package “gage” v2.22.0 (XLSX 77 kb) [file 12864_2017_4236_MOESM18_ESM.xlsx]

## Sheet: Sheet1
CON vs H9	GO term		Expression change	FDR	Gene Number
	Biological process
	generation of precursor metabolites and energy	GO:0006091	-2.04645	0.00164232	76
	purine ribonucleoside triphosphate metabolic process	GO:0009205	-2.0184	0.00164232	67
	purine ribonucleoside metabolic process	GO:0046128	-1.97239	0.00164232	85
	purine nucleoside metabolic process	GO:0042278	-1.97239	0.00164232	85
	purine nucleotide metabolic process	GO:0006163	-1.94893	0.00164232	94
	nucleoside metabolic process	GO:0009116	-1.8889	0.00193098	96
	glycosyl compound metabolic process	GO:1901657	-1.8809	0.00193098	97
	striated muscle contraction	GO:0006941	-1.8375	0.00246452	23
	purine ribonucleoside monophosphate metabolic process	GO:0009167	-1.83048	0.00228316	76
	ATP metabolic process	GO:0046034	-1.80556	0.00240987	64
	muscle system process	GO:0003012	-1.79608	0.00246452	39
	nucleoside monophosphate metabolic process	GO:0009123	-1.77641	0.00246452	83
	nucleobase-containing small molecule metabolic process	GO:0055086	-1.67231	0.00459139	139
	muscle cell development	GO:0055001	-1.65367	0.005442	73
	nucleotide phosphorylation	GO:0046939	-1.65243	0.0061172	28
	muscle cell differentiation	GO:0042692	-1.65076	0.005442	86
	kinase activity	GO:0016301	-1.5779	0.00801451	293
	muscle fiber development	GO:0048747	-1.56957	0.0102316	33
	sarcomere organization	GO:0045214	-1.54346	0.0131736	16
	purine nucleoside triphosphate biosynthetic process	GO:0009145	-1.5421	0.0108908	22
	purine ribonucleoside triphosphate biosynthetic process	GO:0009206	-1.5421	0.0108908	22
	muscle organ development	GO:0007517	-1.54121	0.0103722	71
	organophosphate metabolic process	GO:0019637	-1.54086	0.00995324	178
	cytoskeleton organization	GO:0007010	-1.53704	0.0102316	187
	actomyosin structure organization	GO:0031032	-1.52523	0.0113705	44
	purine nucleoside biosynthetic process	GO:0042451	-1.52071	0.0110724	36
	purine ribonucleoside biosynthetic process	GO:0046129	-1.52071	0.0110724	36
	aerobic respiration	GO:0009060	-1.51544	0.0119803	28
	nucleoside triphosphate biosynthetic process	GO:0009142	-1.50249	0.0119803	29
	cellular component assembly involved in morphogenesis	GO:0010927	-1.50134	0.0119803	62
	carbohydrate catabolic process	GO:0016052	-1.49872	0.0124195	35
	cardiac muscle cell development	GO:0055013	-1.49197	0.0162576	12
	calcium ion transport	GO:0006816	-1.49185	0.0138805	28
	anatomical structure formation involved in morphogenesis	GO:0048646	-1.48652	0.0119803	275
	cardiac cell development	GO:0055006	-1.48503	0.0162067	13
	cardiac muscle cell differentiation	GO:0055007	-1.47875	0.0162067	14
	cardiocyte differentiation	GO:0035051	-1.4667	0.0161292	19
	cardiac muscle tissue development	GO:0048738	-1.4539	0.0158769	27
	pyruvate metabolic process	GO:0006090	-1.4539	0.0158769	27
	organelle assembly	GO:0070925	-1.45384	0.0148341	103
	cellular calcium ion homeostasis	GO:0006874	-1.44969	0.0162067	20
	purine nucleoside diphosphate metabolic process	GO:0009135	-1.44856	0.0158769	26
	purine nucleoside diphosphate metabolic process	GO:0009135	-1.44856	0.0158769	26
	purine ribonucleoside diphosphate metabolic process	GO:0009179	-1.44856	0.0158769	26
	ADP metabolic process	GO:0046031	-1.44856	0.0158769	26
	tricarboxylic acid cycle	GO:0006099	-1.44573	0.0158769	20
	calcium ion homeostasis	GO:0055074	-1.44114	0.0162067	22
	divalent metal ion transport	GO:0070838	-1.43908	0.0158769	36
	divalent inorganic cation transport	GO:0072511	-1.43908	0.0158769	36
	cellular divalent inorganic cation homeostasis	GO:0072503	-1.43192	0.0162951	22
	calcium ion transmembrane transporter activity	GO:0015085	-1.42997	0.0162067	27
	citrate metabolic process	GO:0006101	-1.41436	0.0162951	21
	glycolytic process	GO:0006096	-1.40723	0.0169216	24
	ATP generation from ADP	GO:0006757	-1.40723	0.0169216	24
	heart morphogenesis	GO:0003007	-1.40073	0.0162951	61
	purine nucleotide biosynthetic process	GO:0006164	-1.39997	0.0162951	47
	actin filament-based process	GO:0030029	-1.39055	0.0162951	141
	cellular component morphogenesis	GO:0032989	-1.38635	0.0162951	215
	nucleoside biosynthetic process	GO:0009163	-1.3728	0.0174791	44
	glycosyl compound biosynthetic process	GO:1901659	-1.3728	0.0174791	44
	divalent inorganic cation transmembrane transporter activity	GO:0072509	-1.37275	0.0183883	36
	ion transmembrane transporter activity	GO:0015075	-1.37172	0.016936	197
	actin filament organization	GO:0007015	-1.346	0.0202814	70
	cellular protein complex assembly	GO:0043623	-1.33987	0.0204944	91
	primary active transmembrane transporter activity	GO:0015399	-1.32999	0.0214183	54
	oxidoreduction coenzyme metabolic process	GO:0006733	-1.32046	0.0228322	41
	hydrolase activity, acting on acid anhydrides, catalyzing transmembrane movement of substances	GO:0016820	-1.31998	0.0227	52
	carbohydrate derivative metabolic process	GO:1901135	-1.31844	0.0214183	216
	nicotinamide nucleotide metabolic process	GO:0046496	-1.31507	0.0230667	35
	pyridine nucleotide metabolic process	GO:0019362	-1.31507	0.0230667	35
	protein complex biogenesis	GO:0070271	-1.29975	0.0230667	143
	protein kinase activity	GO:0004672	-1.29765	0.0230667	208
	cell differentiation	GO:0030154	-1.29715	0.0230667	494
	organ morphogenesis	GO:0009887	-1.29526	0.0232982	177
	regulation of system process	GO:0044057	-1.28621	0.0281932	26
	purine nucleoside monophosphate biosynthetic process	GO:0009127	-1.26271	0.0290144	32
	purine ribonucleoside monophosphate biosynthetic process	GO:0009168	-1.26271	0.0290144	32
	tissue morphogenesis	GO:0048729	-1.26251	0.0281932	169
	cellular cation homeostasis	GO:0030003	-1.26247	0.0290144	47
	skeletal muscle contraction	GO:0003009	-1.26018	0.0356703	14
	cardiovascular system development	GO:0072358	-1.25703	0.0284838	270
	cellular component assembly	GO:0022607	-1.25027	0.0290144	311
	cellular macromolecular complex assembly	GO:0034622	-1.24871	0.0290144	166
	cellular chemical homeostasis	GO:0055082	-1.24546	0.0306886	50
	cation homeostasis	GO:0055080	-1.22211	0.0347833	58
	ATP biosynthetic process	GO:0006754	-1.20826	0.0407188	19
	ATP synthesis coupled proton transport	GO:0015986	-1.20605	0.0409852	18
	energy coupled proton transport, down electrochemical gradient	GO:0015985	-1.20605	0.0409852	18
	oxidation-reduction process	GO:0055114	-1.18296	0.0409538	232
	nucleotide biosynthetic process	GO:0009165	-1.15099	0.0499763	65
	heart contraction	GO:0060047	-1.14167	0.0547614	52
	blood circulation	GO:0008015	-1.11857	0.0599896	73
	carbohydrate metabolic process	GO:0005975	-1.10884	0.061204	148
	nucleoside monophosphate biosynthetic process	GO:0009124	-1.10315	0.0662475	39
	single-organism carbohydrate metabolic process	GO:0044723	-1.08746	0.0693224	106
	inorganic cation transmembrane transport	GO:0098662	-1.07624	0.0741734	72
	response to activity	GO:0014823	-1.06614	0.0905251	10
	Cellular component
	contractile fiber part	GO:0044449	-1.85833	0.00228316	41
	contractile fiber	GO:0043292	-1.85833	0.00228316	41
	actin cytoskeleton	GO:0015629	-1.84335	0.00228316	85
	cytoskeletal part	GO:0044430	-1.79645	0.00240987	151
	myosin complex	GO:0016459	-1.78304	0.00315448	27
	I band	GO:0031674	-1.73586	0.00527086	19
	myofilament	GO:0036379	-1.63994	0.00823523	20
	troponin complex	GO:0005861	-1.52346	0.0138805	11
	Z disc	GO:0030018	-1.50082	0.0158769	17
	proton-transporting ATP synthase complex	GO:0045259	-1.30395	0.026949	15
	mitochondrial inner membrane	GO:0005743	-1.13297	0.0548572	85
	mitochondrial membrane	GO:0031966	-1.10111	0.0642299	120
	mitochondrial envelope	GO:0005740	-1.06408	0.077485	128
	Molecular function
	actin binding	GO:0003779	-1.6535	0.00527086	132
	motor activity	GO:0003774	-1.56116	0.00995324	40
	cation-transporting ATPase activity	GO:0019829	-1.44059	0.0158769	31
	calcium ion binding	GO:0005509	-1.40245	0.0162067	172
	actin filament binding	GO:0051015	-1.3361	0.0222667	35
	ATPase activity, coupled to transmembrane movement of ions, phosphorylative mechanism	GO:0015662	-1.33421	0.027851	12
	ATPase activity, coupled to movement of substances	GO:0043492	-1.30733	0.0230667	56
	phosphotransferase activity, alcohol group as acceptor	GO:0016773	-1.29619	0.0230667	245
	NAD binding	GO:0051287	-1.09909	0.0713124	23
	coenzyme binding	GO:0050662	-1.08685	0.0700476	72
CON vs H18	GO term		Expression change	FDR	Gene Number
	Biological process
	cysteine-type endopeptidase activity	GO:0004197	1.59736	0.0624893	28
	cysteine-type peptidase activity	GO:0008234	1.48192	0.0977568	60
	generation of precursor metabolites and energy	GO:0006091	-2.0629	0.00172694	76
	purine ribonucleoside triphosphate metabolic process	GO:0009205	-2.01721	0.00172694	67
	purine ribonucleoside metabolic process	GO:0046128	-1.97557	0.00172694	85
	purine nucleoside metabolic process	GO:0042278	-1.97557	0.00172694	85
	purine nucleotide metabolic process	GO:0006163	-1.93979	0.00179487	94
	nucleoside metabolic process	GO:0009116	-1.89741	0.0019912	96
	glycosyl compound metabolic process	GO:1901657	-1.88732	0.0019912	97
	striated muscle contraction	GO:0006941	-1.82745	0.00264163	23
	purine ribonucleoside monophosphate metabolic process	GO:0009167	-1.82659	0.00216782	76
	ATP metabolic process	GO:0046034	-1.80049	0.00263034	64
	muscle system process	GO:0003012	-1.788	0.00264163	39
	nucleoside monophosphate metabolic process	GO:0009123	-1.77511	0.00264163	83
	nucleotide phosphorylation	GO:0046939	-1.7157	0.00437163	28
	nucleobase-containing small molecule metabolic process	GO:0055086	-1.67132	0.00441213	139
	muscle cell development	GO:0055001	-1.65455	0.00528643	73
	muscle cell differentiation	GO:0042692	-1.65161	0.00528643	86
	kinase activity	GO:0016301	-1.60687	0.00639885	293
	muscle fiber development	GO:0048747	-1.55938	0.0107973	33
	carbohydrate catabolic process	GO:0016052	-1.55873	0.0105088	35
	sarcomere organization	GO:0045214	-1.5412	0.0137353	16
	organophosphate metabolic process	GO:0019637	-1.53063	0.0106291	178
	muscle organ development	GO:0007517	-1.52673	0.0112664	71
	actomyosin structure organization	GO:0031032	-1.52042	0.0123754	44
	cytoskeleton organization	GO:0007010	-1.51686	0.0112664	187
	pyruvate metabolic process	GO:0006090	-1.51299	0.0126417	27
	purine nucleoside diphosphate metabolic process	GO:0009135	-1.51114	0.0126417	26
	purine nucleoside diphosphate metabolic process	GO:0009135	-1.51114	0.0126417	26
	purine ribonucleoside diphosphate metabolic process	GO:0009179	-1.51114	0.0126417	26
	ADP metabolic process	GO:0046031	-1.51114	0.0126417	26
	cellular component assembly involved in morphogenesis	GO:0010927	-1.49811	0.0126417	62
	calcium ion transport	GO:0006816	-1.49596	0.0138209	28
	cardiac muscle cell development	GO:0055013	-1.48573	0.016834	12
	anatomical structure formation involved in morphogenesis	GO:0048646	-1.48255	0.0126417	275
	cardiac cell development	GO:0055006	-1.47891	0.016834	13
	cardiac muscle cell differentiation	GO:0055007	-1.47275	0.016834	14
	glycolytic process	GO:0006096	-1.46983	0.015233	24
	ATP generation from ADP	GO:0006757	-1.46983	0.015233	24
	purine nucleoside biosynthetic process	GO:0042451	-1.46333	0.0144808	36
	purine ribonucleoside biosynthetic process	GO:0046129	-1.46333	0.0144808	36
	purine nucleoside triphosphate biosynthetic process	GO:0009145	-1.45932	0.015233	22
	purine ribonucleoside triphosphate biosynthetic process	GO:0009206	-1.45932	0.015233	22
	cellular calcium ion homeostasis	GO:0006874	-1.45225	0.016834	20
	organelle assembly	GO:0070925	-1.44989	0.0151044	103
	cardiac muscle tissue development	GO:0048738	-1.4485	0.016834	27
	cardiocyte differentiation	GO:0035051	-1.44683	0.016834	19
	calcium ion homeostasis	GO:0055074	-1.44316	0.016834	22
	divalent metal ion transport	GO:0070838	-1.43877	0.016834	36
	divalent inorganic cation transport	GO:0072511	-1.43877	0.016834	36
	aerobic respiration	GO:0009060	-1.43872	0.016834	28
	calcium ion transmembrane transporter activity	GO:0015085	-1.43576	0.016834	27
	cellular divalent inorganic cation homeostasis	GO:0072503	-1.43417	0.016834	22
	nucleoside triphosphate biosynthetic process	GO:0009142	-1.42963	0.016834	29
	heart morphogenesis	GO:0003007	-1.38976	0.0177767	61
	cellular component morphogenesis	GO:0032989	-1.38698	0.017215	215
	tricarboxylic acid cycle	GO:0006099	-1.38047	0.0188402	20
	nicotinamide nucleotide metabolic process	GO:0046496	-1.37999	0.0180236	35
	pyridine nucleotide metabolic process	GO:0019362	-1.37999	0.0180236	35
	oxidoreduction coenzyme metabolic process	GO:0006733	-1.37993	0.0180131	41
	actin filament-based process	GO:0030029	-1.37713	0.0177767	141
	divalent inorganic cation transmembrane transporter activity	GO:0072509	-1.37432	0.0187412	36
	ion transmembrane transporter activity	GO:0015075	-1.3678	0.0177767	197
	citrate metabolic process	GO:0006101	-1.3496	0.0218349	21
	actin filament organization	GO:0007015	-1.32765	0.0219579	70
	nucleoside biosynthetic process	GO:0009163	-1.32747	0.0219579	44
	glycosyl compound biosynthetic process	GO:1901659	-1.32747	0.0219579	44
	cellular protein complex assembly	GO:0043623	-1.32423	0.0219579	91
	purine nucleotide biosynthetic process	GO:0006164	-1.32227	0.0222273	47
	protein kinase activity	GO:0004672	-1.32209	0.0219579	208
	organ morphogenesis	GO:0009887	-1.30116	0.0244769	177
	cell differentiation	GO:0030154	-1.28908	0.0253861	494
	regulation of system process	GO:0044057	-1.28658	0.0284483	26
	carbohydrate derivative metabolic process	GO:1901135	-1.28397	0.0262844	216
	protein complex biogenesis	GO:0070271	-1.28142	0.0263737	143
	primary active transmembrane transporter activity	GO:0015399	-1.28044	0.0273214	54
	cardiovascular system development	GO:0072358	-1.2668	0.0276234	270
	hydrolase activity, acting on acid anhydrides, catalyzing transmembrane movement of substances	GO:0016820	-1.2613	0.0297682	52
	tissue morphogenesis	GO:0048729	-1.25756	0.0290759	169
	skeletal muscle contraction	GO:0003009	-1.25668	0.0372143	14
	cellular cation homeostasis	GO:0030003	-1.24886	0.0317494	47
	cellular chemical homeostasis	GO:0055082	-1.24477	0.0322321	50
	cellular component assembly	GO:0022607	-1.24047	0.0316445	311
	cellular macromolecular complex assembly	GO:0034622	-1.23461	0.0324798	166
	cation homeostasis	GO:0055080	-1.20132	0.0398716	58
	purine nucleoside monophosphate biosynthetic process	GO:0009127	-1.18093	0.0453753	32
	purine ribonucleoside monophosphate biosynthetic process	GO:0009168	-1.18093	0.0453753	32
	heart contraction	GO:0060047	-1.14715	0.0545324	52
	blood circulation	GO:0008015	-1.12909	0.0590243	73
	cellular homeostasis	GO:0019725	-1.10688	0.0658055	76
	ATP biosynthetic process	GO:0006754	-1.10195	0.0721625	19
	oxidation-reduction process	GO:0055114	-1.0999	0.0665315	232
	single-organism carbohydrate metabolic process	GO:0044723	-1.09855	0.0675804	106
	ATP synthesis coupled proton transport	GO:0015986	-1.09621	0.0743773	18
	energy coupled proton transport, down electrochemical gradient	GO:0015985	-1.09621	0.0743773	18
	nucleotide biosynthetic process	GO:0009165	-1.09367	0.069721	65
	carbohydrate metabolic process	GO:0005975	-1.08794	0.0706266	148
	nucleoside monophosphate biosynthetic process	GO:0009124	-1.03323	0.0975739	39
	Cellular component
	lysosome	GO:0005764	1.79323	0.0358778	33
	contractile fiber part	GO:0044449	-1.85917	0.00216782	41
	contractile fiber	GO:0043292	-1.85917	0.00216782	41
	actin cytoskeleton	GO:0015629	-1.83331	0.00216782	85
	myosin complex	GO:0016459	-1.78072	0.00321373	27
	cytoskeletal part	GO:0044430	-1.77095	0.00264163	151
	I band	GO:0031674	-1.74023	0.00477315	19
	myofilament	GO:0036379	-1.63309	0.00866724	20
	troponin complex	GO:0005861	-1.52002	0.0142587	11
	Z disc	GO:0030018	-1.50687	0.015233	17
	proton-transporting ATP synthase complex	GO:0045259	-1.20405	0.0439041	15
	mitochondrial inner membrane	GO:0005743	-1.11017	0.0644761	85
	mitochondrial membrane	GO:0031966	-1.08545	0.0716991	120
	mitochondrial envelope	GO:0005740	-1.04901	0.0867409	128
	Molecular function
	actin binding	GO:0003779	-1.68704	0.00431537	132
	motor activity	GO:0003774	-1.54356	0.0107973	40
	cation-transporting ATPase activity	GO:0019829	-1.42319	0.016834	31
	calcium ion binding	GO:0005509	-1.39319	0.016834	172
	actin filament binding	GO:0051015	-1.38622	0.0180236	35
	ATPase activity, coupled to transmembrane movement of ions, phosphorylative mechanism	GO:0015662	-1.35505	0.0263737	12
	phosphotransferase activity, alcohol group as acceptor	GO:0016773	-1.32612	0.0218349	245
	ATPase activity, coupled to movement of substances	GO:0043492	-1.25877	0.029886	56
	NAD binding	GO:0051287	-1.07075	0.084899	23
	coenzyme binding	GO:0050662	-1.03998	0.0913833	72
H9 vs H18	GO term		Expression change	FDR	Gene Number
	Biological process
	cysteine-type endopeptidase activity	GO:0004197	2.16035	0.000301032	28
	cellular protein catabolic process	GO:0044257	2.06945	0.000301032	132
	proteolysis involved in cellular protein catabolic process	GO:0051603	2.06945	0.000301032	132
	cellular macromolecule catabolic process	GO:0044265	2.01036	0.000506656	152
	cellular catabolic process	GO:0044248	1.97948	0.000617046	245
	cysteine-type peptidase activity	GO:0008234	1.83128	0.00298942	60
	structural constituent of cytoskeleton	GO:0005200	1.4697	0.0727131	14
	regulation of protein complex assembly	GO:0043254	1.4587	0.0594704	41
	positive regulation of cellular component biogenesis	GO:0044089	1.4254	0.0727131	31
	exopeptidase activity	GO:0008238	1.40816	0.0785902	27
	nucleotide phosphorylation	GO:0046939	-1.95075	0.00623135	28
	kinase activity	GO:0016301	-1.8052	0.00732214	293
	purine nucleoside diphosphate metabolic process	GO:0009135	-1.78091	0.00751221	26
	purine nucleoside diphosphate metabolic process	GO:0009135	-1.78091	0.00751221	26
	purine ribonucleoside diphosphate metabolic process	GO:0009179	-1.78091	0.00751221	26
	ADP metabolic process	GO:0046031	-1.78091	0.00751221	26
	glycolytic process	GO:0006096	-1.75937	0.00765457	24
	ATP generation from ADP	GO:0006757	-1.75937	0.00765457	24
	carbohydrate catabolic process	GO:0016052	-1.74594	0.00751221	35
	pyruvate metabolic process	GO:0006090	-1.74284	0.00767325	27
	nicotinamide nucleotide metabolic process	GO:0046496	-1.66478	0.0105977	35
	pyridine nucleotide metabolic process	GO:0019362	-1.66478	0.0105977	35
	striated muscle contraction	GO:0006941	-1.63694	0.0142673	23
	generation of precursor metabolites and energy	GO:0006091	-1.62231	0.0120747	76
	muscle system process	GO:0003012	-1.61857	0.014144	39
	oxidoreduction coenzyme metabolic process	GO:0006733	-1.59217	0.0142673	41
	muscle cell development	GO:0055001	-1.53633	0.0184142	73
	muscle cell differentiation	GO:0042692	-1.53173	0.0184142	86
	purine ribonucleoside triphosphate metabolic process	GO:0009205	-1.51507	0.0193372	67
	purine ribonucleoside metabolic process	GO:0046128	-1.5039	0.0193372	85
	purine nucleoside metabolic process	GO:0042278	-1.5039	0.0193372	85
	nucleoside metabolic process	GO:0009116	-1.48267	0.0207073	96
	glycosyl compound metabolic process	GO:1901657	-1.45825	0.0228625	97
	protein kinase activity	GO:0004672	-1.44473	0.0236894	208
	sarcomere organization	GO:0045214	-1.4173	0.0393272	16
	purine nucleotide metabolic process	GO:0006163	-1.3593	0.0389878	94
	cellular component assembly involved in morphogenesis	GO:0010927	-1.35567	0.0404861	62
	actomyosin structure organization	GO:0031032	-1.35027	0.0435694	44
	calcium ion transport	GO:0006816	-1.33058	0.0485742	28
	calcium ion transmembrane transporter activity	GO:0015085	-1.3153	0.0510944	27
	cellular calcium ion homeostasis	GO:0006874	-1.3119	0.0532331	20
	purine ribonucleoside monophosphate metabolic process	GO:0009167	-1.3093	0.0491694	76
	ATP metabolic process	GO:0046034	-1.29665	0.0520562	64
	calcium ion homeostasis	GO:0055074	-1.29073	0.0568056	22
	nucleoside monophosphate metabolic process	GO:0009123	-1.29025	0.0520562	83
	cellular divalent inorganic cation homeostasis	GO:0072503	-1.28879	0.0568056	22
	organelle assembly	GO:0070925	-1.28858	0.0520562	103
	muscle fiber development	GO:0048747	-1.28759	0.0568056	33
	cardiac muscle cell development	GO:0055013	-1.26953	0.0749169	12
	cardiac cell development	GO:0055006	-1.26614	0.074322	13
	cardiac muscle cell differentiation	GO:0055007	-1.26005	0.074322	14
	cardiac muscle tissue development	GO:0048738	-1.2422	0.0726528	27
	sodium ion transmembrane transporter activity	GO:0015081	-1.24212	0.0698303	21
	nucleobase-containing small molecule metabolic process	GO:0055086	-1.21431	0.0726528	139
	divalent metal ion transport	GO:0070838	-1.21333	0.074322	36
	divalent inorganic cation transport	GO:0072511	-1.21333	0.074322	36
	divalent inorganic cation transmembrane transporter activity	GO:0072509	-1.19251	0.0820453	36
	regulation of system process	GO:0044057	-1.17591	0.091587	26
	blood circulation	GO:0008015	-1.17323	0.0879055	73
	negative regulation of multicellular organismal process	GO:0051241	-1.15731	0.095152	43
	heart contraction	GO:0060047	-1.15568	0.0953303	52
	muscle organ development	GO:0007517	-1.15322	0.0953303	71
	cellular component morphogenesis	GO:0032989	-1.14163	0.0970039	215
	Cellular component
	lysosome	GO:0005764	2.47489	4.52703e-05	33
	extracellular space	GO:0005615	2.0792	0.000301032	91
	contractile fiber part	GO:0044449	-1.8182	0.00732214	41
	contractile fiber	GO:0043292	-1.8182	0.00732214	41
	I band	GO:0031674	-1.72116	0.0105977	19
	myosin complex	GO:0016459	-1.60933	0.0151565	27
	actin cytoskeleton	GO:0015629	-1.57954	0.0142673	85
	integral component of plasma membrane	GO:0005887	-1.53608	0.0173759	161
	Z disc	GO:0030018	-1.49224	0.025899	17
	myofilament	GO:0036379	-1.48618	0.0256301	20
	cytoskeletal part	GO:0044430	-1.28896	0.0520562	151
	Molecular function
	actin binding	GO:0003779	-1.58299	0.0142673	132
	actin filament binding	GO:0051015	-1.55587	0.0184142	35
	phosphotransferase activity, alcohol group as acceptor	GO:0016773	-1.4965	0.0193372	245
	ATPase activity, coupled to transmembrane movement of ions, phosphorylative mechanism	GO:0015662	-1.49588	0.0273897	12
