# Supplementary material for: Temporally distinct transcriptional regulation of myocyte dedifferentiation and Myofiber growth during muscle regeneration
Source: BMC Genomics. 2017 Nov 9;18:854. doi: 10.1186/s12864-017-4236-y (PMC5680785; doi:10.1186/s12864-017-4236-y)
Supplement: Supplementary file 19 — PANTHER enrichment test analysis of profile “A: Progressive Downregulation” (clusters 1/3/7). Cutoff for significance was P < 0.05. (XLSX 10 kb) [file 12864_2017_4236_MOESM19_ESM.xlsx]

## Sheet: Sheet1
Profile A	GO biological process complete	Danio rerio - REFLIST (25357)	cluster (671)	expected	over/under	fold Enrichment	P-value
	muscle organ development (GO:0007517)	126	14	3.33	+	4.2	0.0293
	small molecule metabolic process (GO:0044281)	827	46	21.88	+	2.1	0.00856
	single-organism cellular process (GO:0044763)	7126	268	188.57	+	1.42	8.08e-08
