# Supplementary material for: Temporally distinct transcriptional regulation of myocyte dedifferentiation and Myofiber growth during muscle regeneration
Source: BMC Genomics. 2017 Nov 9;18:854. doi: 10.1186/s12864-017-4236-y (PMC5680785; doi:10.1186/s12864-017-4236-y)
Supplement: Supplementary file 20 — PANTHER enrichment test analysis of profile “B: Persistent Downregulation” (clusters 4/10/11). Cutoff for significance was P < 0.05. (XLSX 11 kb) [file 12864_2017_4236_MOESM20_ESM.xlsx]

## Sheet: Sheet1
Profile B	GO biological process complete	Danio rerio - REFLIST (25357)	cluster (1296)	expected	over/under	fold Enrichment	P-value
	fatty acid beta-oxidation using acyl-CoA dehydrogenase (GO:0033539)	14	10	0.72	+	13.98	1.42e-05
	tricarboxylic acid metabolic process (GO:0072350)	23	15	1.18	+	12.76	7.76e-09
	ATP synthesis coupled proton transport (GO:0015986)	24	14	1.23	+	11.41	1.74e-07
	mitochondrial ATP synthesis coupled electron transport (GO:0042775)	25	13	1.28	+	10.17	3.27e-06
	lipid homeostasis (GO:0055088)	30	10	1.53	+	6.52	0.0139
	glycolytic process (GO:0006096)	33	11	1.69	+	6.52	0.00474
	skeletal muscle organ development (GO:0060538)	89	26	4.55	+	5.72	9.75e-09
	myofibril assembly (GO:0030239)	64	18	3.27	+	5.5	3.5e-05
	mitochondrial transport (GO:0006839)	48	13	2.45	+	5.3	0.0054
	mitochondrion organization (GO:0007005)	148	23	7.56	+	3.04	0.0125
	translation (GO:0006412)	344	40	17.58	+	2.28	0.00739
	heart development (GO:0007507)	388	45	19.83	+	2.27	0.00192
	protein complex subunit organization (GO:0071822)	464	47	23.72	+	1.98	0.0372
	organ morphogenesis (GO:0009887)	573	57	29.29	+	1.95	0.00794
	embryo development (GO:0009790)	905	78	46.25	+	1.69	0.0248
	G-protein coupled receptor signaling pathway (GO:0007186)	877	10	44.82	-	0.22	7e-07
