# Supplementary material for: Temporally distinct transcriptional regulation of myocyte dedifferentiation and Myofiber growth during muscle regeneration
Source: BMC Genomics. 2017 Nov 9;18:854. doi: 10.1186/s12864-017-4236-y (PMC5680785; doi:10.1186/s12864-017-4236-y)
Supplement: Supplementary file 21 — PANTHER enrichment test analysis of profile “C: Persistent Upregulation” (clusters 2/5/13/14). Cutoff for significance was P < 0.05. (XLSX 14 kb) [file 12864_2017_4236_MOESM21_ESM.xlsx]

## Sheet: Sheet1
Profile C	GO biological process complete	Danio rerio - REFLIST (25357)	cluster (1682)	expected	over/under	fold Enrichment	P-value
	anatomical structure development (GO:0048856)	3145	338	208.62	+	1.62	1.03e-15
	small molecule metabolic process (GO:0044281)	827	92	54.86	+	1.68	0.00553
	intracellular signal transduction (GO:0035556)	734	81	48.69	+	1.66	0.0298
	homeostatic process (GO:0042592)	444	59	29.45	+	2	0.00238
	chordate embryonic development (GO:0043009)	433	56	28.72	+	1.95	0.00987
	vasculature development (GO:0001944)	343	46	22.75	+	2.02	0.0296
	ubiquitin-dependent protein catabolic process (GO:0006511)	236	44	15.65	+	2.81	7.6e-06
	mRNA splicing, via spliceosome (GO:0000398)	105	37	6.96	+	5.31	2.87e-12
	ribonucleoprotein complex assembly (GO:0022618)	105	35	6.96	+	5.03	8.25e-11
	protein folding (GO:0006457)	116	31	7.69	+	4.03	5.31e-07
	endocytosis (GO:0006897)	158	31	10.48	+	2.96	0.000551
	cellular protein complex assembly (GO:0043623)	134	25	8.89	+	2.81	0.0188
	protein import into nucleus (GO:0006606)	42	22	2.79	+	7.9	9.98e-10
	Golgi vesicle transport (GO:0048193)	90	19	5.97	+	3.18	0.0452
	response to endoplasmic reticulum stress (GO:0034976)	54	18	3.58	+	5.03	0.000137
	translational initiation (GO:0006413)	59	18	3.91	+	4.6	0.000496
	protein N-linked glycosylation (GO:0006487)	57	17	3.78	+	4.5	0.00147
	fin regeneration (GO:0031101)	58	15	3.85	+	3.9	0.0357
	ATP hydrolysis coupled proton transport (GO:0015991)	40	14	2.65	+	5.28	0.00234
	ribosomal large subunit biogenesis (GO:0042273)	40	14	2.65	+	5.28	0.00234
	RNA secondary structure unwinding (GO:0010501)	36	13	2.39	+	5.44	0.00407
	RNA export from nucleus (GO:0006405)	32	12	2.12	+	5.65	0.007
	maturation of SSU-rRNA (GO:0030490)	36	12	2.39	+	5.03	0.0226
	RNA phosphodiester bond hydrolysis (GO:0090501)	37	12	2.45	+	4.89	0.0296
	mRNA transport (GO:0051028)	38	12	2.52	+	4.76	0.0384
	definitive hemopoiesis (GO:0060216)	31	11	2.06	+	5.35	0.0303
	cytoplasmic translation (GO:0002181)	26	10	1.72	+	5.8	0.0383
	amino sugar metabolic process (GO:0006040)	20	9	1.33	+	6.78	0.0304
	lysosome organization (GO:0007040)	21	9	1.39	+	6.46	0.0445
	Arp2/3 complex-mediated actin nucleation (GO:0034314)	15	8	0.99	+	8.04	0.0282
	notochord cell vacuolation (GO:0060036)	7	6	0.46	+	12.92	0.0268
	G-protein coupled receptor signaling pathway (GO:0007186)	877	2	20.96	-	< 0.2	0.000406
	cell-cell signaling (GO:0007267)	256	2	16.98	-	< 0.2	0.0185
	sensory perception (GO:0007600)	278	2	18.44	-	< 0.2	0.00494

## Sheet: Sheet2
K18.2	GO biological process complete	Danio rerio - REFLIST (25357)	cluster (606)	expected	over/under	fold Enrichment	P-value
	vesicle-mediated transport (GO:0016192)	476	36	11.38	+	3.16	8e-06
	single-organism intracellular transport (GO:1902582)	430	29	10.28	+	2.82	0.0028
	ribonucleoprotein complex biogenesis (GO:0022613)	236	22	5.64	+	3.9	0.000328
	ubiquitin-dependent protein catabolic process (GO:0006511)	236	20	5.64	+	3.55	0.00515
	mRNA splicing, via spliceosome (GO:0000398)	105	18	2.51	+	7.17	5.43e-07
	protein folding (GO:0006457)	116	14	2.77	+	5.05	0.00364
	response to endoplasmic reticulum stress (GO:0034976)	54	10	1.29	+	7.75	0.003
	protein import into nucleus (GO:0006606)	42	10	1	+	9.96	0.000313
	ATP hydrolysis coupled transmembrane transport (GO:0090662)	40	8	0.96	+	8.37	0.0207
	RNA export from nucleus (GO:0006405)	32	7	0.76	+	9.15	0.0438
	regulation of RNA splicing (GO:0043484)	29	7	0.69	+	10.1	0.0234
	Arp2/3 complex-mediated actin nucleation (GO:0034314)	15	6	0.36	+	16.74	0.00613
	notochord cell vacuolation (GO:0060036)	7	5	0.17	+	29.89	0.0027
	G-protein coupled receptor signaling pathway (GO:0007186)	877	2	20.96	-	< 0.2	0.000406
K18.5	GO biological process complete	Danio rerio - REFLIST (25357)	cluster (468)	expected	over/under	fold Enrichment	P-value
	tumor necrosis factor-mediated signaling pathway (GO:0033209)	1	24	0.02	+	> 100	6.13e-63
	positive regulation of protein ubiquitination involved in ubiquitin-dependent protein catabolic process (GO:2000060)	1	21	0.02	+	> 100	1.37e-53
	regulation of cellular amino acid metabolic process (GO:0006521)	1	20	0.02	+	> 100	1.63e-50
	regulation of cellular amine metabolic process (GO:0033238)	1	20	0.02	+	> 100	1.63e-50
	antigen processing and presentation of exogenous peptide antigen via MHC class I (GO:0042590)	1	20	0.02	+	> 100	1.63e-50
	Fc-gamma receptor signaling pathway (GO:0038094)	1	12	0.02	+	> 100	8.03e-27
	negative regulation of ubiquitin-protein transferase activity (GO:0051444)	2	22	0.04	+	> 100	4.52e-50
	antigen processing and presentation of peptide antigen via MHC class II (GO:0002495)	1	9	0.02	+	> 100	1.8e-18
	platelet degranulation (GO:0002576)	1	9	0.02	+	> 100	1.8e-18
	positive regulation of telomere maintenance via telomerase (GO:0032212)	1	8	0.02	+	> 100	8.93e-16
	G-protein coupled receptor signaling pathway (GO:0007186)	877	2	20.96	-	< 0.2	0.000406
