# Supplementary material for: Temporally distinct transcriptional regulation of myocyte dedifferentiation and Myofiber growth during muscle regeneration
Source: BMC Genomics. 2017 Nov 9;18:854. doi: 10.1186/s12864-017-4236-y (PMC5680785; doi:10.1186/s12864-017-4236-y)
Supplement: Supplementary file 22 — PANTHER enrichment test analysis of profile “D: Delayed Downregulation” (clusters 6/17). Cutoff for significance was P < 0.05. (XLSX 10 kb) [file 12864_2017_4236_MOESM22_ESM.xlsx]

## Sheet: Sheet1
Profile D	GO biological process complete	Danio rerio - REFLIST (25357)	cluster (309)	expected	over/under	fold Enrichment	P-value
	blood vessel morphogenesis (GO:0048514)	259	16	3.16	+	5.07	0.00054
	response to abiotic stimulus (GO:0009628)	246	14	3	+	4.67	0.00808
	enzyme linked receptor protein signaling pathway (GO:0007167)	286	14	3.49	+	4.02	0.0433
	cell surface receptor signaling pathway (GO:0007166)	913	32	11.13	+	2.88	0.000355
	regulation of cell differentiation (GO:0045595)	314	15	3.83	+	3.92	0.0286
	tissue development (GO:0009888)	1136	39	13.84	+	2.82	2.29e-05
	cell differentiation (GO:0030154)	1476	42	17.99	+	2.34	0.00101
	animal organ development (GO:0048513)	1738	48	21.18	+	2.27	0.000316
	phosphate-containing compound metabolic process (GO:0006796)	1458	38	17.77	+	2.14	0.0289
	cellular protein modification process (GO:0006464)	1734	43	21.13	+	2.03	0.0242
