# Supplementary material for: Temporally distinct transcriptional regulation of myocyte dedifferentiation and Myofiber growth during muscle regeneration
Source: BMC Genomics. 2017 Nov 9;18:854. doi: 10.1186/s12864-017-4236-y (PMC5680785; doi:10.1186/s12864-017-4236-y)
Supplement: Supplementary file 23 — PANTHER enrichment test analysis of profile “F: Transient Upregulation” (cluster 9). Cutoff for significance was P < 0.05. (XLSX 11 kb) [file 12864_2017_4236_MOESM23_ESM.xlsx]

## Sheet: Sheet1
Profile F	GO biological process complete	Danio rerio - REFLIST (25357)	cluster (476)	expected	over/under	fold Enrichment	P-value
	animal organ development (GO:0048513)	1738	62	32.63	+	1.9	0.00326
	cell differentiation (GO:0030154)	1476	58	27.71	+	2.09	0.000351
	transcription, DNA-templated (GO:0006351)	774	33	14.53	+	2.27	0.0439
	ribonucleoprotein complex assembly (GO:0022618)	105	13	1.97	+	6.6	0.000451
	tRNA metabolic process (GO:0006399)	124	13	2.33	+	5.58	0.00285
	ribosomal small subunit biogenesis (GO:0042274)	50	11	0.94	+	11.72	1.39e-05
	RNA modification (GO:0009451)	76	11	1.43	+	7.71	0.000898
	maturation of SSU-rRNA from tricistronic rRNA transcript (SSU-rRNA, 5.8S rRNA, LSU-rRNA) (GO:0000462)	29	9	0.54	+	16.53	1.92e-05
	nuclear export (GO:0051168)	42	8	0.79	+	10.15	0.00507
	regulation of gene expression, epigenetic (GO:0040029)	49	8	0.92	+	8.7	0.0155
	maturation of 5.8S rRNA (GO:0000460)	23	7	0.43	+	16.21	0.00106
	RNA phosphodiester bond hydrolysis (GO:0090501)	37	7	0.69	+	10.08	0.0235
