# Supplementary material for: Temporally distinct transcriptional regulation of myocyte dedifferentiation and Myofiber growth during muscle regeneration
Source: BMC Genomics. 2017 Nov 9;18:854. doi: 10.1186/s12864-017-4236-y (PMC5680785; doi:10.1186/s12864-017-4236-y)
Supplement: Supplementary file 24 — PANTHER enrichment test analysis of profile “G: Late Upregulation” (cluster 12). Cutoff for significance was P < 0.05. (XLSX 10 kb) [file 12864_2017_4236_MOESM24_ESM.xlsx]

## Sheet: Sheet1
Profile G	GO biological process complete	Danio rerio - REFLIST (25357)	cluster (153)	expected	over/under	fold Enrichment	P-value
	deoxyribonucleotide biosynthetic process (GO:0009263)	6	3	0.04	+	82.87	0.0218
	mitotic chromosome condensation (GO:0007076)	7	3	0.04	+	71.03	0.0344
	DNA replication initiation (GO:0006270)	18	7	0.11	+	64.45	8.11e-08
	mismatch repair (GO:0006298)	14	4	0.08	+	47.35	0.00551
	regulation of DNA metabolic process (GO:0051052)	42	5	0.25	+	19.73	0.0192
